# Supplementary material for: Tetra­kis(pyridazine-κN)bis­(seleno­cyanato-κN)nickel(II) pyridazine disolvate
Source: Acta Crystallogr Sect E Struct Rep Online. 2012 Jun 23;68(Pt 7):m969. doi: 10.1107/S1600536812028036 (PMC3393220; doi:10.1107/S1600536812028036)
Supplement: Supplementary file 1 [file e-68-0m969-sup1.cif]

##############################################################################
#                                                                            #
# This CIF contains the data in a paper accepted for publication in          #
# Acta Crystallographica Section E. It conforms to the requirements of       #
# Notes for Authors for Acta Crystallographica Section E, and has been       #
# peer reviewed under the auspices of the IUCr Commission on Journals.       #
#                                                                            #
# Full details of the Crystallographic Information File format               #
# are given in the paper "The Crystallographic Information File (CIF):       #
# a New Standard Archive File for Crystallography" by S. R. Hall, F. H.      #
# Allen and I. D. Brown [Acta Cryst. (1991), A47, 655-685].                  #
#                                                                            #
# The current version of the core CIF dictionary is obtainable from          #
# ftp://ftp.iucr.org/pub/cif_core.dic.                                       #
#                                                                            #
# Software is freely available for graphical display of the structure(s)     #
# in this CIF. For information consult the CIF software page                 #
# http://www.iucr.org/resources/cif/software.                                #
#                                                                            #
# This file may be used for bona fide research purposes within the           #
# scientific community so long as proper attribution is given to the journal # 
# article from which it was obtained.                                        #
#                                                                            #
##############################################################################
data_I
_audit_creation_method     SHELXL-97
_chemical_name_systematic
;
Tetrakis(pyridazine-\k<i>N</i>)bis(selenocyanato-\k<i>N</i>)nickel(II)
pyridazine disolvate
;
_chemical_name_common     ?
_chemical_formula_moiety     'C18 H16 N10 Ni Se2, 2(C4 H4 N2)'
_chemical_formula_sum     'C26 H24 N14 Ni Se2'
_chemical_formula_iupac     '[Ni (N C Se)2 (C4 H4 N2)4], 2C4 H4 N2'
_chemical_formula_weight     749.22
_chemical_melting_point     ?
_symmetry_cell_setting     triclinic
_symmetry_space_group_name_H-M     'P -1'
_symmetry_space_group_name_Hall     '-P 1'
loop_
    _symmetry_equiv_pos_as_xyz
    'x, y, z'
    '-x, -y, -z'
_cell_length_a     11.2923(15)
_cell_length_b     12.0868(14)
_cell_length_c     12.8220(15)
_cell_angle_alpha     62.324(9)
_cell_angle_beta     88.427(10)
_cell_angle_gamma     88.512(10)
_cell_volume     1549.1(3)
_cell_formula_units_Z     2
_cell_measurement_reflns_used     15038
_cell_measurement_theta_min     1.79
_cell_measurement_theta_max     26.78
_cell_measurement_temperature     293(2)
_exptl_crystal_description     block
_exptl_crystal_colour     ' purple '
_exptl_crystal_size_max     0.2534
_exptl_crystal_size_mid     0.1394
_exptl_crystal_size_min     0.0945
_exptl_crystal_density_diffrn     1.606
_exptl_crystal_density_meas     ?
_exptl_crystal_density_method     'not measured'
_exptl_crystal_F_000     748
_exptl_absorpt_coefficient_mu     3.018
_exptl_absorpt_correction_type     numerical
_exptl_absorpt_process_details     '(X-SHAPE and X-RED32; Stoe & Cie, 2008)'
_exptl_absorpt_correction_T_min     0.2430
_exptl_absorpt_correction_T_max     0.5718
_exptl_special_details     ?
_diffrn_ambient_temperature     293(2)
_diffrn_radiation_type     MoK\a
_diffrn_radiation_wavelength     0.71073
_diffrn_radiation_source     'fine-focus sealed tube'
_diffrn_radiation_monochromator     graphite
_diffrn_measurement_device_type     'Stoe IPDS-2'
_diffrn_measurement_method     'omega scan'
_diffrn_detector_area_resol_mean     ?
_diffrn_reflns_number     15038
_diffrn_reflns_av_R_equivalents     0.0676
_diffrn_reflns_av_sigmaI/netI     0.0547
_diffrn_reflns_theta_min     1.79
_diffrn_reflns_theta_max     26.78
_diffrn_reflns_theta_full     26.78
_diffrn_measured_fraction_theta_max     0.988
_diffrn_measured_fraction_theta_full     0.988
_diffrn_reflns_limit_h_min     -13
_diffrn_reflns_limit_h_max     14
_diffrn_reflns_limit_k_min     -15
_diffrn_reflns_limit_k_max     15
_diffrn_reflns_limit_l_min     -16
_diffrn_reflns_limit_l_max     16
_diffrn_standards_number     0
_diffrn_standards_interval_count     ?
_diffrn_standards_interval_time     0
_diffrn_standards_decay_%     0
_refine_special_details
;
Refinement of <i>F</i>^2^ against ALL reflections. The weighted <i>R</i>-factor
<i>wR</i> and goodness of fit <i>S</i> are based on <i>F</i>^2^, conventional
<i>R</i>-factors <i>R</i> are based on <i>F</i>, with <i>F</i> set to zero for
negative <i>F</i>^2^. The threshold expression of <i>F</i>^2^ >
\s(<i>F</i>^2^) is used only for calculating <i>R</i>-factors(gt) <i>etc</i>.
and is not relevant to the choice of reflections for refinement.
<i>R</i>-factors based on <i>F</i>^2^ are statistically about twice as large
as those based on <i>F</i>, and <i>R</i>- factors based on ALL data will be
even larger.
;
_reflns_number_total     6534
_reflns_number_gt     4010
_reflns_threshold_expression     I>2sigma(I)
_refine_ls_structure_factor_coef     Fsqd
_refine_ls_matrix_type     full
_refine_ls_R_factor_all     0.0939
_refine_ls_R_factor_gt     0.0529
_refine_ls_wR_factor_gt     0.1133
_refine_ls_wR_factor_ref     0.1290
_refine_ls_goodness_of_fit_ref     1.009
_refine_ls_restrained_S_all     1.009
_refine_ls_number_reflns     6534
_refine_ls_number_parameters     388
_refine_ls_number_restraints     0
_refine_ls_hydrogen_treatment     constr
_refine_ls_weighting_scheme     calc
_refine_ls_weighting_details
         'calc w=1/[\s^2^(Fo^2^)+(0.0583P)^2^+0.0000P] where P=(Fo^2^+2Fc^2^)/3'
_atom_sites_solution_hydrogens     geom
_atom_sites_solution_primary     direct
_atom_sites_solution_secondary     difmap
_refine_ls_shift/su_max     0.001
_refine_ls_shift/su_mean     0.000
_refine_diff_density_max     0.570
_refine_diff_density_min     -0.458
_refine_ls_extinction_method     none
_refine_ls_extinction_coef     ?
loop_
    _atom_type_symbol
    _atom_type_description
    _atom_type_scat_dispersion_real
    _atom_type_scat_dispersion_imag
    _atom_type_scat_source
    'C' 'C' 0.0033 0.0016
                         'International Tables Vol C Tables 4.2.6.8 and 6.1.1.4'
    'H' 'H' 0.0000 0.0000
                         'International Tables Vol C Tables 4.2.6.8 and 6.1.1.4'
    'N' 'N' 0.0061 0.0033
                         'International Tables Vol C Tables 4.2.6.8 and 6.1.1.4'
    'Ni' 'Ni' 0.3393 1.1124
                         'International Tables Vol C Tables 4.2.6.8 and 6.1.1.4'
    'Se' 'Se' -0.0929 2.2259
                         'International Tables Vol C Tables 4.2.6.8 and 6.1.1.4'
_computing_data_collection     'X-AREA (Stoe & Cie, 2008)'
_computing_cell_refinement     'X-AREA (Stoe & Cie, 2008)'
_computing_data_reduction     'X-AREA (Stoe & Cie, 2008)'
_computing_structure_solution     'SHELXS97 (Sheldrick, 2008)'
_computing_structure_refinement     'SHELXL97 (Sheldrick, 2008)'
_computing_molecular_graphics
       '<i>SHELXTL</i> (Sheldrick, 2008) and <i>DIAMOND</i> (Brandenburg, 2011)'
_computing_publication_material
                     'XCIF in SHELXTL (Sheldrick, 2008) and PLATON (Spek, 2009)'
loop_
    _atom_site_type_symbol
    _atom_site_label
    _atom_site_fract_x
    _atom_site_fract_y
    _atom_site_fract_z
    _atom_site_U_iso_or_equiv
    _atom_site_adp_type
    _atom_site_calc_flag
    _atom_site_refinement_flags
    _atom_site_occupancy
    _atom_site_symmetry_multiplicity
    _atom_site_disorder_assembly
    _atom_site_disorder_group
    Ni Ni1 0.75263(4) 0.75195(4) 0.49428(5) 0.03775(13) Uani d . 1 1 . .
    N N1 0.6464(3) 0.8464(3) 0.3514(3) 0.0482(8) Uani d . 1 1 . .
    C C1 0.5667(4) 0.8920(3) 0.2914(4) 0.0449(9) Uani d . 1 1 . .
    Se Se1 0.44241(5) 0.96264(4) 0.19891(5) 0.06887(18) Uani d . 1 1 . .
    N N2 0.8589(3) 0.6575(3) 0.6376(3) 0.0480(8) Uani d . 1 1 . .
    C C2 0.9339(4) 0.6062(3) 0.7026(4) 0.0433(9) Uani d . 1 1 . .
    Se Se2 1.05284(4) 0.52717(4) 0.80123(5) 0.06587(17) Uani d . 1 1 . .
    N N10 0.6978(3) 0.5804(3) 0.4987(3) 0.0455(8) Uani d . 1 1 . .
    N N11 0.6601(3) 0.4895(3) 0.6020(3) 0.0550(9) Uani d . 1 1 . .
    C C11 0.6253(4) 0.3838(4) 0.6056(5) 0.0663(13) Uani d . 1 1 . .
    H H11 0.5970 0.3218 0.6772 0.080 Uiso calc R 1 1 . .
    C C12 0.6283(4) 0.3596(4) 0.5112(5) 0.0687(14) Uani d . 1 1 . .
    H H12 0.6036 0.2835 0.5183 0.082 Uiso calc R 1 1 . .
    C C13 0.6688(5) 0.4513(5) 0.4069(5) 0.0743(15) Uani d . 1 1 . .
    H H13 0.6742 0.4403 0.3398 0.089 Uiso calc R 1 1 . .
    C C14 0.7019(4) 0.5629(4) 0.4047(4) 0.0589(11) Uani d . 1 1 . .
    H H14 0.7279 0.6278 0.3337 0.071 Uiso calc R 1 1 . .
    N N20 0.6117(3) 0.7459(3) 0.6104(3) 0.0408(7) Uani d . 1 1 . .
    N N21 0.5425(3) 0.8496(3) 0.5696(3) 0.0466(8) Uani d . 1 1 . .
    C C21 0.4570(4) 0.8558(4) 0.6387(4) 0.0541(11) Uani d . 1 1 . .
    H H21 0.4098 0.9277 0.6104 0.065 Uiso calc R 1 1 . .
    C C22 0.4334(4) 0.7615(4) 0.7510(4) 0.0623(12) Uani d . 1 1 . .
    H H22 0.3721 0.7692 0.7972 0.075 Uiso calc R 1 1 . .
    C C23 0.5033(4) 0.6571(4) 0.7912(4) 0.0568(11) Uani d . 1 1 . .
    H H23 0.4907 0.5903 0.8655 0.068 Uiso calc R 1 1 . .
    C C24 0.5940(4) 0.6534(4) 0.7177(4) 0.0480(9) Uani d . 1 1 . .
    H H24 0.6441 0.5837 0.7448 0.058 Uiso calc R 1 1 . .
    N N30 0.8051(3) 0.9236(3) 0.4909(3) 0.0456(8) Uani d . 1 1 . .
    N N31 0.8360(3) 1.0191(3) 0.3876(3) 0.0557(9) Uani d . 1 1 . .
    C C31 0.8674(4) 1.1253(4) 0.3867(5) 0.0661(13) Uani d . 1 1 . .
    H H31 0.8906 1.1907 0.3148 0.079 Uiso calc R 1 1 . .
    C C32 0.8680(4) 1.1452(5) 0.4824(6) 0.0712(14) Uani d . 1 1 . .
    H H32 0.8892 1.2216 0.4768 0.085 Uiso calc R 1 1 . .
    C C33 0.8360(5) 1.0471(5) 0.5874(5) 0.0735(15) Uani d . 1 1 . .
    H H33 0.8345 1.0536 0.6569 0.088 Uiso calc R 1 1 . .
    C C34 0.8056(4) 0.9371(4) 0.5858(4) 0.0581(11) Uani d . 1 1 . .
    H H34 0.7845 0.8691 0.6568 0.070 Uiso calc R 1 1 . .
    N N40 0.8959(3) 0.7555(3) 0.3819(3) 0.0438(7) Uani d . 1 1 . .
    N N41 0.9615(3) 0.6503(3) 0.4249(3) 0.0487(8) Uani d . 1 1 . .
    C C41 1.0520(4) 0.6428(4) 0.3616(4) 0.0589(12) Uani d . 1 1 . .
    H H41 1.0956 0.5685 0.3908 0.071 Uiso calc R 1 1 . .
    C C42 1.0859(4) 0.7394(5) 0.2542(5) 0.0652(13) Uani d . 1 1 . .
    H H42 1.1526 0.7319 0.2135 0.078 Uiso calc R 1 1 . .
    C C43 1.0186(4) 0.8460(4) 0.2098(4) 0.0603(12) Uani d . 1 1 . .
    H H43 1.0364 0.9137 0.1373 0.072 Uiso calc R 1 1 . .
    C C44 0.9220(4) 0.8487(4) 0.2779(4) 0.0505(10) Uani d . 1 1 . .
    H H44 0.8735 0.9196 0.2487 0.061 Uiso calc R 1 1 . .
    N N50 0.8139(5) 0.8781(4) 0.9912(5) 0.0856(14) Uani d . 1 1 . .
    N N51 0.8770(5) 0.8446(5) 0.9251(5) 0.0989(16) Uani d . 1 1 . .
    C C51 0.8485(7) 0.7476(7) 0.9162(6) 0.103(2) Uani d . 1 1 . .
    H H51 0.8955 0.7254 0.8679 0.123 Uiso calc R 1 1 . .
    C C52 0.7534(8) 0.6741(6) 0.9729(8) 0.109(3) Uani d . 1 1 . .
    H H52 0.7349 0.6046 0.9639 0.131 Uiso calc R 1 1 . .
    C C53 0.6881(6) 0.7093(5) 1.0433(7) 0.107(3) Uani d . 1 1 . .
    H H53 0.6222 0.6648 1.0856 0.128 Uiso calc R 1 1 . .
    C C54 0.7233(6) 0.8112(6) 1.0487(6) 0.0923(19) Uani d . 1 1 . .
    H H54 0.6799 0.8361 1.0971 0.111 Uiso calc R 1 1 . .
    N N60 1.2999(4) 0.5993(4) 1.0408(4) 0.0718(11) Uani d . 1 1 . .
    N N61 1.3853(4) 0.6604(4) 1.0600(4) 0.0741(12) Uani d . 1 1 . .
    C C61 1.3687(5) 0.7775(5) 1.0313(5) 0.0755(15) Uani d . 1 1 . .
    H H61 1.4294 0.8185 1.0462 0.091 Uiso calc R 1 1 . .
    C C62 1.2676(6) 0.8459(5) 0.9802(5) 0.0828(17) Uani d . 1 1 . .
    H H62 1.2607 0.9304 0.9593 0.099 Uiso calc R 1 1 . .
    C C63 1.1803(5) 0.7846(5) 0.9622(5) 0.0751(14) Uani d . 1 1 . .
    H H63 1.1088 0.8241 0.9299 0.090 Uiso calc R 1 1 . .
    C C64 1.2007(5) 0.6605(5) 0.9935(5) 0.0729(14) Uani d . 1 1 . .
    H H64 1.1411 0.6169 0.9805 0.088 Uiso calc R 1 1 . .
loop_
    _atom_site_aniso_label
    _atom_site_aniso_U_11
    _atom_site_aniso_U_22
    _atom_site_aniso_U_33
    _atom_site_aniso_U_12
    _atom_site_aniso_U_13
    _atom_site_aniso_U_23
    Ni1 0.0371(2) 0.0319(2) 0.0395(2) 0.00175(16) 0.00078(17) -0.01283(18)
    N1 0.048(2) 0.0464(18) 0.0447(19) 0.0053(16) -0.0025(16) -0.0168(16)
    C1 0.056(3) 0.0323(18) 0.043(2) -0.0050(18) 0.0046(19) -0.0142(17)
    Se1 0.0648(3) 0.0556(3) 0.0712(4) 0.0030(2) -0.0256(3) -0.0156(3)
    N2 0.0443(19) 0.0453(18) 0.048(2) 0.0073(15) -0.0059(16) -0.0165(16)
    C2 0.044(2) 0.0390(19) 0.043(2) -0.0033(17) 0.0035(18) -0.0166(18)
    Se2 0.0581(3) 0.0605(3) 0.0658(3) 0.0073(2) -0.0216(2) -0.0175(3)
    N10 0.0373(18) 0.0401(16) 0.058(2) 0.0012(14) -0.0016(15) -0.0221(16)
    N11 0.062(2) 0.0395(17) 0.061(2) -0.0087(16) 0.0092(18) -0.0209(17)
    C11 0.062(3) 0.047(2) 0.083(4) -0.014(2) 0.014(3) -0.024(2)
    C12 0.063(3) 0.054(3) 0.101(4) -0.010(2) 0.000(3) -0.045(3)
    C13 0.080(4) 0.079(3) 0.089(4) -0.014(3) 0.003(3) -0.059(3)
    C14 0.061(3) 0.059(3) 0.060(3) -0.011(2) 0.003(2) -0.030(2)
    N20 0.0432(18) 0.0324(14) 0.0427(18) 0.0033(13) -0.0005(14) -0.0140(14)
    N21 0.0462(19) 0.0394(16) 0.0478(19) 0.0057(14) 0.0030(15) -0.0154(15)
    C21 0.050(3) 0.047(2) 0.062(3) 0.013(2) 0.001(2) -0.023(2)
    C22 0.059(3) 0.068(3) 0.058(3) 0.006(2) 0.011(2) -0.028(2)
    C23 0.066(3) 0.051(2) 0.048(3) -0.001(2) 0.009(2) -0.019(2)
    C24 0.052(2) 0.042(2) 0.048(2) 0.0027(18) 0.0011(19) -0.0186(19)
    N30 0.0446(19) 0.0385(16) 0.054(2) -0.0024(14) 0.0021(16) -0.0213(16)
    N31 0.059(2) 0.0398(17) 0.063(2) -0.0069(16) 0.0085(18) -0.0194(17)
    C31 0.065(3) 0.043(2) 0.086(4) -0.006(2) 0.007(3) -0.026(2)
    C32 0.060(3) 0.058(3) 0.105(4) -0.014(2) 0.003(3) -0.045(3)
    C33 0.073(3) 0.084(4) 0.088(4) -0.017(3) 0.001(3) -0.060(3)
    C34 0.060(3) 0.058(3) 0.062(3) -0.012(2) 0.000(2) -0.031(2)
    N40 0.0414(18) 0.0371(16) 0.0481(19) 0.0000(14) 0.0026(15) -0.0159(15)
    N41 0.047(2) 0.0401(16) 0.052(2) 0.0061(15) 0.0027(16) -0.0157(15)
    C41 0.057(3) 0.058(3) 0.065(3) 0.009(2) 0.006(2) -0.032(2)
    C42 0.057(3) 0.073(3) 0.064(3) 0.002(2) 0.016(2) -0.031(3)
    C43 0.068(3) 0.058(3) 0.046(3) -0.015(2) 0.016(2) -0.017(2)
    C44 0.057(3) 0.039(2) 0.047(2) -0.0022(18) 0.000(2) -0.0127(18)
    N50 0.084(3) 0.067(3) 0.116(4) -0.002(3) -0.010(3) -0.050(3)
    N51 0.088(4) 0.075(3) 0.115(4) 0.010(3) 0.007(3) -0.030(3)
    C51 0.119(6) 0.105(5) 0.100(5) 0.046(5) -0.027(4) -0.062(4)
    C52 0.129(6) 0.057(3) 0.156(7) 0.027(4) -0.089(6) -0.058(4)
    C53 0.066(4) 0.059(3) 0.156(7) -0.011(3) -0.016(4) -0.015(4)
    C54 0.095(5) 0.088(4) 0.094(5) 0.012(4) 0.000(4) -0.043(4)
    N60 0.080(3) 0.049(2) 0.078(3) -0.008(2) -0.006(2) -0.022(2)
    N61 0.072(3) 0.061(2) 0.075(3) -0.004(2) -0.005(2) -0.019(2)
    C61 0.082(4) 0.072(3) 0.077(4) -0.022(3) 0.002(3) -0.037(3)
    C62 0.103(5) 0.052(3) 0.091(4) -0.002(3) 0.018(4) -0.033(3)
    C63 0.065(3) 0.075(3) 0.080(4) 0.009(3) 0.007(3) -0.032(3)
    C64 0.075(4) 0.074(3) 0.072(4) -0.025(3) 0.006(3) -0.035(3)
_geom_special_details
;
All e.s.d.'s (except the e.s.d. in the dihedral angle between two l.s. planes)
are estimated using the full covariance matrix. The cell e.s.d.'s are taken
into account individually in the estimation of e.s.d.'s in distances, angles
and torsion angles; correlations between e.s.d.'s in cell parameters are only
used when they are defined by crystal symmetry. An approximate (isotropic)
treatment of cell e.s.d.'s is used for estimating e.s.d.'s involving l.s.
planes.
;
loop_
    _geom_bond_atom_site_label_1
    _geom_bond_atom_site_label_2
    _geom_bond_site_symmetry_2
    _geom_bond_distance
    _geom_bond_publ_flag
    Ni1 N1 . 2.051(4) y
    Ni1 N2 . 2.055(4) y
    Ni1 N10 . 2.154(3) y
    Ni1 N20 . 2.129(3) y
    Ni1 N30 . 2.153(3) y
    Ni1 N40 . 2.124(3) y
    N1 C1 . 1.151(5) ?
    C1 Se1 . 1.786(5) ?
    N2 C2 . 1.152(5) ?
    C2 Se2 . 1.794(4) ?
    N10 C14 . 1.317(6) ?
    N10 N11 . 1.335(5) ?
    N11 C11 . 1.326(5) ?
    C11 C12 . 1.371(7) ?
    C11 H11 . 0.9300 ?
    C12 C13 . 1.357(8) ?
    C12 H12 . 0.9300 ?
    C13 C14 . 1.398(6) ?
    C13 H13 . 0.9300 ?
    C14 H14 . 0.9300 ?
    N20 C24 . 1.323(5) ?
    N20 N21 . 1.348(4) ?
    N21 C21 . 1.317(5) ?
    C21 C22 . 1.384(6) ?
    C21 H21 . 0.9300 ?
    C22 C23 . 1.359(6) ?
    C22 H22 . 0.9300 ?
    C23 C24 . 1.386(6) ?
    C23 H23 . 0.9300 ?
    C24 H24 . 0.9300 ?
    N30 C34 . 1.301(5) ?
    N30 N31 . 1.335(5) ?
    N31 C31 . 1.334(5) ?
    C31 C32 . 1.356(7) ?
    C31 H31 . 0.9300 ?
    C32 C33 . 1.363(8) ?
    C32 H32 . 0.9300 ?
    C33 C34 . 1.391(6) ?
    C33 H33 . 0.9300 ?
    C34 H34 . 0.9300 ?
    N40 C44 . 1.317(5) ?
    N40 N41 . 1.339(4) ?
    N41 C41 . 1.315(5) ?
    C41 C42 . 1.381(7) ?
    C41 H41 . 0.9300 ?
    C42 C43 . 1.362(6) ?
    C42 H42 . 0.9300 ?
    C43 C44 . 1.387(6) ?
    C43 H43 . 0.9300 ?
    C44 H44 . 0.9300 ?
    N50 N51 . 1.289(7) ?
    N50 C54 . 1.301(8) ?
    N51 C51 . 1.280(9) ?
    C51 C52 . 1.370(11) ?
    C51 H51 . 0.9300 ?
    C52 C53 . 1.358(11) ?
    C52 H52 . 0.9300 ?
    C53 C54 . 1.336(9) ?
    C53 H53 . 0.9300 ?
    C54 H54 . 0.9300 ?
    N60 N61 . 1.324(6) ?
    N60 C64 . 1.322(7) ?
    N61 C61 . 1.296(6) ?
    C61 C62 . 1.380(8) ?
    C61 H61 . 0.9300 ?
    C62 C63 . 1.336(8) ?
    C62 H62 . 0.9300 ?
    C63 C64 . 1.376(7) ?
    C63 H63 . 0.9300 ?
    C64 H64 . 0.9300 ?
loop_
    _geom_angle_atom_site_label_1
    _geom_angle_atom_site_label_2
    _geom_angle_atom_site_label_3
    _geom_angle_site_symmetry_1
    _geom_angle_site_symmetry_3
    _geom_angle
    _geom_angle_publ_flag
    N1 Ni1 N2 . . 179.88(15) ?
    N1 Ni1 N40 . . 90.53(13) ?
    N2 Ni1 N40 . . 89.57(13) ?
    N1 Ni1 N20 . . 90.85(13) ?
    N2 Ni1 N20 . . 89.05(13) ?
    N40 Ni1 N20 . . 178.62(14) ?
    N1 Ni1 N30 . . 91.64(13) ?
    N2 Ni1 N30 . . 88.30(13) ?
    N40 Ni1 N30 . . 92.71(12) ?
    N20 Ni1 N30 . . 87.31(12) ?
    N1 Ni1 N10 . . 88.17(13) ?
    N2 Ni1 N10 . . 91.89(13) ?
    N40 Ni1 N10 . . 88.07(12) ?
    N20 Ni1 N10 . . 91.92(12) ?
    N30 Ni1 N10 . . 179.20(13) ?
    C1 N1 Ni1 . . 164.0(3) ?
    N1 C1 Se1 . . 179.7(4) ?
    C2 N2 Ni1 . . 167.3(4) ?
    N2 C2 Se2 . . 178.9(4) ?
    C14 N10 N11 . . 120.1(3) ?
    C14 N10 Ni1 . . 122.3(3) ?
    N11 N10 Ni1 . . 117.5(3) ?
    C11 N11 N10 . . 118.0(4) ?
    N11 C11 C12 . . 124.6(5) ?
    N11 C11 H11 . . 117.7 ?
    C12 C11 H11 . . 117.7 ?
    C13 C12 C11 . . 117.2(4) ?
    C13 C12 H12 . . 121.4 ?
    C11 C12 H12 . . 121.4 ?
    C12 C13 C14 . . 117.1(5) ?
    C12 C13 H13 . . 121.4 ?
    C14 C13 H13 . . 121.4 ?
    N10 C14 C13 . . 122.9(5) ?
    N10 C14 H14 . . 118.5 ?
    C13 C14 H14 . . 118.5 ?
    C24 N20 N21 . . 120.4(3) ?
    C24 N20 Ni1 . . 124.8(2) ?
    N21 N20 Ni1 . . 114.6(2) ?
    C21 N21 N20 . . 118.4(3) ?
    N21 C21 C22 . . 123.7(4) ?
    N21 C21 H21 . . 118.1 ?
    C22 C21 H21 . . 118.1 ?
    C23 C22 C21 . . 117.4(4) ?
    C23 C22 H22 . . 121.3 ?
    C21 C22 H22 . . 121.3 ?
    C22 C23 C24 . . 117.9(4) ?
    C22 C23 H23 . . 121.1 ?
    C24 C23 H23 . . 121.1 ?
    N20 C24 C23 . . 122.1(4) ?
    N20 C24 H24 . . 118.9 ?
    C23 C24 H24 . . 118.9 ?
    C34 N30 N31 . . 119.5(3) ?
    C34 N30 Ni1 . . 121.9(3) ?
    N31 N30 Ni1 . . 118.6(3) ?
    C31 N31 N30 . . 117.9(4) ?
    N31 C31 C32 . . 125.1(5) ?
    N31 C31 H31 . . 117.4 ?
    C32 C31 H31 . . 117.4 ?
    C31 C32 C33 . . 116.5(4) ?
    C31 C32 H32 . . 121.8 ?
    C33 C32 H32 . . 121.8 ?
    C32 C33 C34 . . 117.1(5) ?
    C32 C33 H33 . . 121.5 ?
    C34 C33 H33 . . 121.5 ?
    N30 C34 C33 . . 123.9(5) ?
    N30 C34 H34 . . 118.0 ?
    C33 C34 H34 . . 118.0 ?
    C44 N40 N41 . . 120.0(3) ?
    C44 N40 Ni1 . . 126.0(3) ?
    N41 N40 Ni1 . . 114.0(2) ?
    C41 N41 N40 . . 118.7(3) ?
    N41 C41 C42 . . 123.6(4) ?
    N41 C41 H41 . . 118.2 ?
    C42 C41 H41 . . 118.2 ?
    C43 C42 C41 . . 117.8(4) ?
    C43 C42 H42 . . 121.1 ?
    C41 C42 H42 . . 121.1 ?
    C42 C43 C44 . . 116.7(4) ?
    C42 C43 H43 . . 121.6 ?
    C44 C43 H43 . . 121.6 ?
    N40 C44 C43 . . 123.1(4) ?
    N40 C44 H44 . . 118.4 ?
    C43 C44 H44 . . 118.4 ?
    N51 N50 C54 . . 119.0(5) ?
    C51 N51 N50 . . 119.5(6) ?
    N51 C51 C52 . . 124.4(7) ?
    N51 C51 H51 . . 117.8 ?
    C52 C51 H51 . . 117.8 ?
    C53 C52 C51 . . 115.7(5) ?
    C53 C52 H52 . . 122.2 ?
    C51 C52 H52 . . 122.2 ?
    C54 C53 C52 . . 116.6(6) ?
    C54 C53 H53 . . 121.7 ?
    C52 C53 H53 . . 121.7 ?
    N50 C54 C53 . . 124.8(7) ?
    N50 C54 H54 . . 117.6 ?
    C53 C54 H54 . . 117.6 ?
    N61 N60 C64 . . 118.5(4) ?
    C61 N61 N60 . . 118.9(5) ?
    N61 C61 C62 . . 124.9(5) ?
    N61 C61 H61 . . 117.6 ?
    C62 C61 H61 . . 117.6 ?
    C63 C62 C61 . . 116.7(5) ?
    C63 C62 H62 . . 121.7 ?
    C61 C62 H62 . . 121.7 ?
    C62 C63 C64 . . 117.0(5) ?
    C62 C63 H63 . . 121.5 ?
    C64 C63 H63 . . 121.5 ?
    N60 C64 C63 . . 124.1(5) ?
    N60 C64 H64 . . 118.0 ?
    C63 C64 H64 . . 118.0 ?
_iucr_refine_instructions_details
;
TITL [Ni(NCSe)2(Pyridazin)4]*(Pyridazine)2 New: P-1    0 K in P-1 (ne70)
CELL  0.71073   11.2923   12.0868   12.8220    62.324    88.427    88.512
ZERR  2           0.0015    0.0014    0.0015     0.009     0.010     0.010
LATT   1
SFAC  C H N Ni Se
UNIT  52 48 28 2 4
L.S. 10
ACTA
BOND $H
HTAB
OMIT 1 1 0
OMIT -2 5 2
OMIT 3 1 1
OMIT -1 7 8
WGHT    0.058300
FVAR       0.55046
NI1   4    0.752627    0.751952    0.494277    11.00000    0.03712    0.03192 =
         0.03954   -0.01283    0.00078    0.00175
N1    3    0.646355    0.846444    0.351365    11.00000    0.04812    0.04636 =
         0.04472   -0.01681   -0.00251    0.00531
C1    1    0.566663    0.892021    0.291351    11.00000    0.05585    0.03234 =
         0.04268   -0.01416    0.00464   -0.00505
SE1   5    0.442410    0.962635    0.198914    11.00000    0.06476    0.05558 =
         0.07116   -0.01557   -0.02565    0.00298
N2    3    0.858891    0.657466    0.637632    11.00000    0.04427    0.04533 =
         0.04815   -0.01651   -0.00592    0.00726
C2    1    0.933948    0.606225    0.702562    11.00000    0.04434    0.03904 =
         0.04337   -0.01662    0.00349   -0.00331
SE2   5    1.052844    0.527168    0.801227    11.00000    0.05810    0.06049 =
         0.06585   -0.01753   -0.02157    0.00730
N10   3    0.697780    0.580422    0.498745    11.00000    0.03729    0.04006 =
         0.05810   -0.02205   -0.00159    0.00117
N11   3    0.660114    0.489518    0.602020    11.00000    0.06162    0.03953 =
         0.06078   -0.02094    0.00922   -0.00870
C11   1    0.625340    0.383822    0.605562    11.00000    0.06198    0.04653 =
         0.08306   -0.02407    0.01445   -0.01371
AFIX  43
H11   2    0.596951    0.321769    0.677167    11.00000   -1.20000
AFIX   0
C12   1    0.628287    0.359585    0.511172    11.00000    0.06254    0.05360 =
         0.10113   -0.04497   -0.00017   -0.01036
AFIX  43
H12   2    0.603596    0.283537    0.518294    11.00000   -1.20000
AFIX   0
C13   1    0.668758    0.451256    0.406901    11.00000    0.07958    0.07852 =
         0.08874   -0.05854    0.00273   -0.01394
AFIX  43
H13   2    0.674235    0.440255    0.339790    11.00000   -1.20000
AFIX   0
C14   1    0.701861    0.562940    0.404717    11.00000    0.06088    0.05937 =
         0.05957   -0.02996    0.00302   -0.01078
AFIX  43
H14   2    0.727934    0.627802    0.333677    11.00000   -1.20000
AFIX   0
N20   3    0.611668    0.745857    0.610445    11.00000    0.04317    0.03241 =
         0.04266   -0.01404   -0.00050    0.00334
N21   3    0.542546    0.849637    0.569635    11.00000    0.04625    0.03938 =
         0.04778   -0.01544    0.00299    0.00567
C21   1    0.457004    0.855835    0.638691    11.00000    0.05048    0.04667 =
         0.06152   -0.02274    0.00092    0.01261
AFIX  43
H21   2    0.409751    0.927716    0.610361    11.00000   -1.20000
AFIX   0
C22   1    0.433410    0.761497    0.751009    11.00000    0.05899    0.06816 =
         0.05752   -0.02831    0.01124    0.00636
AFIX  43
H22   2    0.372090    0.769209    0.797234    11.00000   -1.20000
AFIX   0
C23   1    0.503332    0.657112    0.791163    11.00000    0.06616    0.05104 =
         0.04764   -0.01871    0.00925   -0.00147
AFIX  43
H23   2    0.490713    0.590303    0.865534    11.00000   -1.20000
AFIX   0
C24   1    0.594048    0.653397    0.717743    11.00000    0.05190    0.04169 =
         0.04758   -0.01858    0.00111    0.00275
AFIX  43
H24   2    0.644123    0.583664    0.744793    11.00000   -1.20000
AFIX   0
N30   3    0.805103    0.923590    0.490880    11.00000    0.04458    0.03852 =
         0.05352   -0.02132    0.00212   -0.00243
N31   3    0.835997    1.019148    0.387649    11.00000    0.05937    0.03980 =
         0.06251   -0.01940    0.00846   -0.00689
C31   1    0.867378    1.125270    0.386749    11.00000    0.06513    0.04255 =
         0.08586   -0.02582    0.00687   -0.00628
AFIX  43
H31   2    0.890637    1.190721    0.314836    11.00000   -1.20000
AFIX   0
C32   1    0.868014    1.145158    0.482437    11.00000    0.06013    0.05764 =
         0.10470   -0.04482    0.00290   -0.01397
AFIX  43
H32   2    0.889175    1.221613    0.476816    11.00000   -1.20000
AFIX   0
C33   1    0.835991    1.047146    0.587355    11.00000    0.07325    0.08351 =
         0.08827   -0.05990    0.00122   -0.01682
AFIX  43
H33   2    0.834507    1.053569    0.656902    11.00000   -1.20000
AFIX   0
C34   1    0.805631    0.937099    0.585802    11.00000    0.05951    0.05789 =
         0.06162   -0.03112   -0.00025   -0.01187
AFIX  43
H34   2    0.784451    0.869140    0.656848    11.00000   -1.20000
AFIX   0
N40   3    0.895891    0.755498    0.381922    11.00000    0.04136    0.03707 =
         0.04810   -0.01594    0.00264    0.00001
N41   3    0.961541    0.650310    0.424908    11.00000    0.04675    0.04011 =
         0.05190   -0.01573    0.00274    0.00612
C41   1    1.052029    0.642837    0.361629    11.00000    0.05693    0.05786 =
         0.06521   -0.03212    0.00595    0.00908
AFIX  43
H41   2    1.095593    0.568457    0.390814    11.00000   -1.20000
AFIX   0
C42   1    1.085936    0.739409    0.254178    11.00000    0.05660    0.07275 =
         0.06427   -0.03105    0.01612    0.00191
AFIX  43
H42   2    1.152556    0.731889    0.213520    11.00000   -1.20000
AFIX   0
C43   1    1.018572    0.845985    0.209764    11.00000    0.06831    0.05809 =
         0.04617   -0.01741    0.01564   -0.01526
AFIX  43
H43   2    1.036399    0.913660    0.137321    11.00000   -1.20000
AFIX   0
C44   1    0.922021    0.848663    0.277897    11.00000    0.05703    0.03932 =
         0.04661   -0.01272    0.00043   -0.00216
AFIX  43
H44   2    0.873453    0.919608    0.248726    11.00000   -1.20000
AFIX   0
N50   3    0.813897    0.878087    0.991234    11.00000    0.08360    0.06704 =
         0.11592   -0.05026   -0.01002   -0.00161
N51   3    0.876978    0.844613    0.925050    11.00000    0.08824    0.07543 =
         0.11486   -0.02981    0.00703    0.01049
C51   1    0.848504    0.747562    0.916183    11.00000    0.11942    0.10478 =
         0.09967   -0.06206   -0.02680    0.04620
AFIX  43
H51   2    0.895536    0.725410    0.867935    11.00000   -1.20000
AFIX   0
C52   1    0.753439    0.674082    0.972942    11.00000    0.12868    0.05669 =
         0.15564   -0.05843   -0.08895    0.02718
AFIX  43
H52   2    0.734867    0.604569    0.963855    11.00000   -1.20000
AFIX   0
C53   1    0.688052    0.709301    1.043350    11.00000    0.06600    0.05870 =
         0.15611   -0.01523   -0.01633   -0.01100
AFIX  43
H53   2    0.622155    0.664788    1.085647    11.00000   -1.20000
AFIX   0
C54   1    0.723298    0.811185    1.048695    11.00000    0.09480    0.08768 =
         0.09421   -0.04269    0.00037    0.01227
AFIX  43
H54   2    0.679858    0.836098    1.097056    11.00000   -1.20000
AFIX   0
N60   3    1.299919    0.599328    1.040848    11.00000    0.07967    0.04947 =
         0.07779   -0.02173   -0.00573   -0.00837
N61   3    1.385309    0.660360    1.059990    11.00000    0.07220    0.06147 =
         0.07457   -0.01947   -0.00481   -0.00412
C61   1    1.368675    0.777480    1.031261    11.00000    0.08240    0.07166 =
         0.07675   -0.03726    0.00211   -0.02186
AFIX  43
H61   2    1.429376    0.818451    1.046215    11.00000   -1.20000
AFIX   0
C62   1    1.267644    0.845876    0.980160    11.00000    0.10317    0.05226 =
         0.09141   -0.03311    0.01833   -0.00249
AFIX  43
H62   2    1.260727    0.930422    0.959279    11.00000   -1.20000
AFIX   0
C63   1    1.180261    0.784641    0.962165    11.00000    0.06467    0.07465 =
         0.07997   -0.03182    0.00666    0.00890
AFIX  43
H63   2    1.108798    0.824126    0.929928    11.00000   -1.20000
AFIX   0
C64   1    1.200730    0.660474    0.993475    11.00000    0.07471    0.07404 =
         0.07249   -0.03523    0.00589   -0.02527
AFIX  43
H64   2    1.141076    0.616897    0.980495    11.00000   -1.20000
HKLF 4 1 -1.0000  0.0000  0.0000  0.0000  0.0000 -1.0000  0.0000 -1.0000  0.0000
REM  [Ni(NCSe)2(Pyridazin)4]*(Pyridazine)2 New: P-1    0 K in P-1 (ne70)
REM R1 =  0.0529 for   4010 Fo > 4sig(Fo)  and  0.0939 for all   6534 data
REM    388 parameters refined using      0 restraints
END
WGHT      0.0583      0.0000
REM Highest difference peak  0.570,  deepest hole -0.458,  1-sigma level  0.065
Q1    1   1.0309  0.5771  0.8522  11.00000  0.05    0.57
Q2    1   0.7621  0.7166  0.4399  11.00000  0.05    0.56
Q3    1   0.4374  0.9988  0.2591  11.00000  0.05    0.54
Q4    1   0.7374  0.7820  0.5562  11.00000  0.05    0.53
Q5    1   0.4727  0.9249  0.1476  11.00000  0.05    0.49
Q6    1   0.9865  0.5802  0.7495  11.00000  0.05    0.48
Q7    1   1.0628  0.4901  0.7389  11.00000  0.05    0.43
Q8    1   0.5183  0.9186  0.2506  11.00000  0.05    0.43
Q9    1   0.6732  0.8118  0.4376  11.00000  0.05    0.41
Q10   1   0.7329  0.6804  0.5635  11.00000  0.05    0.40
Q11   1   0.8204  0.6942  0.5524  11.00000  0.05    0.40
Q12   1   0.4998  1.0203  0.1619  11.00000  0.05    0.40
Q13   1   1.1211  0.4813  0.8561  11.00000  0.05    0.34
Q14   1   0.6781  0.6941  0.5288  11.00000  0.05    0.34
Q15   1   0.3858  1.0119  0.1396  11.00000  0.05    0.34
Q16   1   1.1101  0.6054  0.7467  11.00000  0.05    0.33
Q17   1   0.8304  0.8166  0.4502  11.00000  0.05    0.32
Q18   1   0.3628  0.8995  0.2316  11.00000  0.05    0.30
Q19   1   0.3738  0.8792  0.2566  11.00000  0.05    0.29
Q20   1   0.9782  0.4418  0.8644  11.00000  0.05    0.29
;
data_global
_journal_date_recd_electronic     2012-06-18
_journal_date_accepted     2012-06-20
_journal_name_full     'Acta Crystallographica, Section E'
_journal_year     2012
_journal_volume     68
_journal_issue      7
_journal_page_first     m969
_journal_page_last     m969
_journal_paper_category     QM
_journal_paper_doi     10.1107/S1600536812028036
_journal_coeditor_code     VN2044
_publ_contact_author
;
      Susanne W\"ohlert
      Institut f\"ur Anorganische Chemie
      Christian-Albrechts-Universit\"at Kiel
      Max-Eyth Strasse 2
      D-24118 Kiel
      Germany
;
_publ_contact_author_email     swoehlert@ac.uni-kiel.de
_publ_contact_author_fax     '(+)431-880-1520'
_publ_contact_author_phone     '(+)431-880-5546'
_publ_section_title
;
Tetrakis(pyridazine-\k<i>N</i>)bis(selenocyanato-\k<i>N</i>)nickel(II)
pyridazine disolvate
;
loop_
    _publ_author_name
    _publ_author_footnote
    _publ_author_address
    'W\"ohlert, Susanne' .
;
Institut f\"ur Anorganische Chemie
Christian-Albrechts-Universit\"at Kiel
Max-Eyth-Strasse 2
24118 Kiel
Germany
;
    'Wriedt, Mario' .
;
Departement of Chemistry
Texas A&M University
College Station
Texas 77843
USA
;
    'Je\&s, Inke' .
;
Institut f\"ur Anorganische Chemie
Christian-Albrechts-Universit\"at Kiel
Max-Eyth-Strasse 2
24118 Kiel
Germany
;
    'N\"ather, Christian' .
;
Institut f\"ur Anorganische Chemie
Christian-Albrechts-Universit\"at Kiel
Max-Eyth-Strasse 2
24118 Kiel
Germany
;
_publ_section_synopsis     .
