# Supplementary material for: Tetra­kis(pyridazine-κN)bis­(seleno­cyanato-κN)nickel(II) pyridazine disolvate
Source: Acta Crystallogr Sect E Struct Rep Online. 2012 Jun 23;68(Pt 7):m969. doi: 10.1107/S1600536812028036 (PMC3393220; doi:10.1107/S1600536812028036)
Supplement: Supplementary file 2 [file e-68-0m969-Isup2.hkl]

# 
# h,k,l, Fc-squared, Fo-squared, sigma(Fo-squared) and status flag 
# 
data_I
_shelx_title ' [Ni(NCSe)2(Pyridazin)4]*(Pyridazine)2 New: P-1    ' 
_shelx_refln_list_code          4 
_shelx_F_calc_maximum      177.24 
_exptl_crystal_F_000       748.00 
_reflns_d_resolution_high  0.7887 
 
loop_ 
 _symmetry_equiv_pos_as_xyz 
 'x, y, z' 
 '-x, -y, -z' 
 
_cell_length_a    11.2923 
_cell_length_b    12.0868 
_cell_length_c    12.8220 
_cell_angle_alpha  62.324 
_cell_angle_beta   88.427 
_cell_angle_gamma  88.512 
 
_shelx_F_squared_multiplier     1.000 
 
loop_ 
 _refln_index_h 
 _refln_index_k 
 _refln_index_l 
 _refln_F_squared_calc 
 _refln_F_squared_meas 
 _refln_F_squared_sigma 
 _refln_observed_status 
   1   0   0        8.01       19.81     25.00 o 
   2   0   0       27.07       38.15     18.11 o 
   3   0   0       28.05       35.06     17.07 o 
   4   0   0      120.13      111.28     22.18 o 
   5   0   0       46.48       40.26     20.07 o 
   6   0   0     2487.20     2281.70     26.76 o 
   7   0   0       10.24       -0.59     20.07 o 
   8   0   0      861.60      897.17     44.11 o 
   9   0   0       42.32       51.27     30.36 o 
  10   0   0     1799.95     1795.83    246.51 o 
  11   0   0        7.78       30.93     17.33 o 
  12   0   0       19.86       26.44     13.59 o 
  13   0   0        0.21       -8.55     14.24 o 
  14   0   0       35.61       10.36     30.77 o 
 -14   1   0        2.34       -9.96     18.00 o 
 -13   1   0      155.06      156.15     23.91 o 
 -12   1   0        0.05       -2.30     15.71 o 
 -11   1   0      342.62      355.74     51.09 o 
 -10   1   0        9.90       24.50     22.33 o 
  -9   1   0     3425.65     3514.55    425.64 o 
  -8   1   0       28.09       20.51     15.68 o 
  -7   1   0      300.26      293.26     28.81 o 
  -6   1   0       88.06       98.87     11.89 o 
  -5   1   0     4370.96     4279.68    267.21 o 
  -4   1   0       18.99       32.80     13.03 o 
  -2   1   0      510.56      596.21     32.47 o 
  -1   1   0       42.82       67.49     17.01 o 
   0   1   0        0.05        6.08     38.33 o 
   4   1   0      346.12      334.84     23.17 o 
   5   1   0      185.67      162.90     20.73 o 
   6   1   0       40.87       56.27     20.26 o 
   7   1   0     7195.48     7022.42     34.52 o 
   8   1   0        5.18      -12.44     16.17 o 
   9   1   0      747.88      688.39     22.47 o 
  10   1   0       30.22       52.18     20.99 o 
  11   1   0     1221.87     1221.55     17.20 o 
  12   1   0       88.55       83.67     13.78 o 
  13   1   0      141.13      161.00     17.49 o 
  14   1   0        0.22       -1.84     13.12 o 
 -14   2   0       25.40       46.94     25.28 o 
 -13   2   0       31.43       52.40     15.94 o 
 -12   2   0      262.80      267.37     19.67 o 
 -11   2   0        2.15        0.06     15.99 o 
 -10   2   0      483.59      497.38     74.47 o 
  -9   2   0       89.06      103.31     11.20 o 
  -8   2   0     7876.91     7832.59    647.67 o 
  -7   2   0       11.21       34.21     17.34 o 
  -6   2   0     5381.28     5740.81    466.84 o 
  -5   2   0      167.27      168.46     22.41 o 
  -4   2   0      282.43      287.06     15.60 o 
  -3   2   0      235.62      251.93     15.15 o 
  -2   2   0     7247.53     7913.01     95.99 o 
  -1   2   0      333.45      343.95     14.87 o 
   0   2   0      358.89      386.82     32.02 o 
   1   2   0      181.23      223.98     25.69 o 
   2   2   0     8478.70     9996.36    217.37 o 
   3   2   0      118.35      114.39     25.48 o 
   4   2   0      362.87      345.24     23.37 o 
   5   2   0      238.71      237.32     21.09 o 
   6   2   0      353.55      334.21     21.62 o 
   7   2   0       44.16       67.65     20.40 o 
   8   2   0     3533.50     3528.88     29.27 o 
   9   2   0        1.58       12.41     20.43 o 
  10   2   0        4.10       10.96     20.96 o 
  11   2   0       19.59       24.60     28.78 o 
  12   2   0      308.69      304.79     22.16 o 
  13   2   0       15.76       40.48     13.52 o 
  14   2   0      156.31      167.89     13.07 o 
 -13   3   0        1.96        5.36     17.19 o 
 -12   3   0       50.87       47.65     17.46 o 
 -11   3   0      504.75      540.08     16.57 o 
 -10   3   0        6.78       23.66     16.90 o 
  -9   3   0      485.95      498.28     40.37 o 
  -8   3   0        0.21       20.81     12.48 o 
  -7   3   0     2076.40     2145.42    135.45 o 
  -6   3   0       17.67       28.74     10.64 o 
  -5   3   0      397.49      368.11     15.99 o 
  -4   3   0      164.67      180.59     11.23 o 
  -3   3   0     2714.86     2953.19     58.87 o 
  -2   3   0       77.29       83.35     11.63 o 
  -1   3   0    19196.55    17876.27     65.77 o 
   0   3   0      195.03      214.20     22.16 o 
   1   3   0       89.24       69.10     19.19 o 
   2   3   0      283.54      295.43     17.80 o 
   3   3   0     1320.44     1614.10     65.44 o 
   4   3   0        5.98       31.62     21.55 o 
   5   3   0     7305.16     7346.57     40.46 o 
   6   3   0      100.80      106.23     21.88 o 
   7   3   0       14.47       11.25     17.19 o 
   8   3   0       10.90        8.27     14.89 o 
   9   3   0     1449.85     1432.33     16.56 o 
  10   3   0      245.09      219.18     13.11 o 
  11   3   0      141.14      154.59     15.73 o 
  12   3   0        2.83       36.52     15.38 o 
  13   3   0       64.91       41.17     16.38 o 
 -13   4   0        1.86       18.30     16.81 o 
 -12   4   0       17.77       22.30     12.33 o 
 -11   4   0        0.15       -7.61     14.74 o 
 -10   4   0      652.36      669.82     47.58 o 
  -9   4   0       21.84       32.16     11.34 o 
  -8   4   0       45.21       47.59     11.50 o 
  -7   4   0        1.78       -5.49     11.67 o 
  -6   4   0       10.47       25.47      9.69 o 
  -5   4   0        0.37        7.04     10.00 o 
  -4   4   0     4295.32     4053.34    140.02 o 
  -3   4   0       70.88       82.11     10.80 o 
  -2   4   0     1093.05      967.71     12.40 o 
  -1   4   0      178.04      198.15     14.21 o 
   0   4   0     1083.98      979.64     28.38 o 
   1   4   0        7.76       18.61     20.04 o 
   2   4   0     2656.70     2902.71     38.69 o 
   3   4   0      240.04      269.51     17.63 o 
   4   4   0       72.84       91.93     14.64 o 
   5   4   0      113.68       90.26     23.10 o 
   6   4   0     6242.41     6351.75     36.96 o 
   7   4   0      131.19      145.44     18.65 o 
   8   4   0      155.04      139.37     22.44 o 
   9   4   0        0.24       30.08     14.14 o 
  10   4   0      673.97      683.50     16.99 o 
  11   4   0       39.02       58.18     14.15 o 
  12   4   0      295.56      307.00     15.00 o 
  13   4   0        3.04       15.39     20.77 o 
 -13   5   0      335.70      300.15     17.46 o 
 -12   5   0        3.06       -0.52     12.41 o 
 -11   5   0      309.51      284.19     11.98 o 
 -10   5   0        2.12        0.34     11.88 o 
  -9   5   0      424.84      454.90     27.34 o 
  -8   5   0        4.43       11.28     10.19 o 
  -7   5   0     1040.97     1051.27     58.37 o 
  -6   5   0       28.81       39.89     11.62 o 
  -5   5   0      863.82      924.66     34.89 o 
  -4   5   0        9.50       12.16     10.01 o 
  -3   5   0    10024.46     9507.67    186.49 o 
  -2   5   0      105.52       96.08     12.81 o 
  -1   5   0      466.01      412.30     12.96 o 
   0   5   0        8.77       29.47     12.20 o 
   1   5   0     2445.83     2474.16     24.92 o 
   2   5   0      224.89      255.92     31.37 o 
   3   5   0     8746.88     9415.57     32.99 o 
   4   5   0       53.11       55.12     17.22 o 
   5   5   0      125.17      151.48     22.84 o 
   6   5   0      121.33      137.72     21.98 o 
   7   5   0     4427.00     4481.32     32.77 o 
   8   5   0       49.83       26.80     18.45 o 
   9   5   0       68.12       79.30     22.97 o 
  10   5   0        9.42       21.71     14.64 o 
  11   5   0        4.85       38.81     16.07 o 
  12   5   0       16.04       13.67     28.13 o 
  13   5   0       46.28       72.28     15.20 o 
 -12   6   0      461.93      448.48     17.31 o 
 -11   6   0        3.14        1.97     12.17 o 
 -10   6   0       58.47       96.45     15.15 o 
  -9   6   0        0.37        0.39     10.50 o 
  -8   6   0       51.24       95.59     15.35 o 
  -7   6   0       47.59       54.42     10.34 o 
  -6   6   0     2552.51     2575.59    136.43 o 
  -5   6   0       38.80       41.55     10.06 o 
  -4   6   0     1572.33     1584.86     51.48 o 
  -3   6   0        3.11       11.44     12.62 o 
  -2   6   0    12349.80    11570.10    370.23 o 
  -1   6   0       42.78       48.66     10.90 o 
   0   6   0       58.56       56.64     11.97 o 
   1   6   0      747.06      735.86     20.14 o 
   2   6   0       78.77       94.74     18.09 o 
   3   6   0      230.37      215.12     18.22 o 
   4   6   0     5621.14     6074.00     37.89 o 
   5   6   0       17.87       11.20     16.43 o 
   6   6   0       19.03       27.13     23.27 o 
   7   6   0        3.25      -11.98     22.84 o 
   8   6   0      393.39      427.51     24.39 o 
   9   6   0      159.50      144.62     23.63 o 
  10   6   0       34.54       40.76     23.00 o 
  11   6   0       18.27       22.73     21.10 o 
  12   6   0        0.20        8.10     16.93 o 
 -12   7   0        1.91        8.23     14.99 o 
 -11   7   0      497.48      498.69     13.53 o 
 -10   7   0        1.99       18.12     14.42 o 
  -9   7   0        0.62        4.21     10.70 o 
  -8   7   0        0.27       -0.14     11.08 o 
  -7   7   0       56.86       50.74     10.48 o 
  -6   7   0        8.50       22.89     10.36 o 
  -5   7   0     5788.25     5561.38    186.89 o 
  -4   7   0       62.86       79.75     12.32 o 
  -3   7   0      542.99      531.97     14.35 o 
  -2   7   0      151.09      153.62     16.91 o 
  -1   7   0     3297.57     2982.11     36.08 o 
   0   7   0      168.25      172.95     12.08 o 
   1   7   0     1806.50     1922.54     40.84 o 
   2   7   0       29.71       38.55     17.82 o 
   3   7   0      324.11      345.91     14.80 o 
   4   7   0      126.55      160.65     34.47 o 
   5   7   0      978.51     1032.91     17.26 o 
   6   7   0      139.02      155.90     24.12 o 
   7   7   0      373.23      369.03     24.65 o 
   8   7   0        0.93      -18.55     18.55 o 
   9   7   0      266.86      264.41     24.72 o 
  10   7   0       37.30       10.99     19.87 o 
  11   7   0      206.33      232.14     24.19 o 
  12   7   0        0.89        0.79     26.17 o 
 -11   8   0        4.97       21.96     12.84 o 
 -10   8   0      433.47      488.64     29.46 o 
  -9   8   0       13.50       22.12     11.28 o 
  -8   8   0      281.61      279.14     12.72 o 
  -7   8   0        5.88        7.69     10.26 o 
  -6   8   0      113.65      100.46     12.32 o 
  -5   8   0       11.24       13.79     12.89 o 
  -4   8   0     2539.61     2426.05    122.10 o 
  -3   8   0       68.40       54.57     12.55 o 
  -2   8   0       35.64       45.68     10.88 o 
  -1   8   0       98.99       91.12     10.55 o 
   0   8   0     1608.27     1414.64     40.33 o 
   1   8   0      178.09      163.10     11.90 o 
   2   8   0      417.47      442.30     29.01 o 
   3   8   0        3.63       17.65     17.68 o 
   4   8   0     1549.26     1663.64     66.05 o 
   5   8   0       55.55       71.06     18.43 o 
   6   8   0     2354.86     2520.67     25.74 o 
   7   8   0      117.33      148.97     23.73 o 
   8   8   0      509.49      563.28     21.52 o 
   9   8   0        0.31       26.80     23.73 o 
  10   8   0       30.32       61.52     23.83 o 
  11   8   0        9.17       30.16     20.23 o 
 -10   9   0        9.93       21.84     11.55 o 
  -9   9   0       40.37       59.84     14.38 o 
  -8   9   0        8.47       31.02     14.05 o 
  -7   9   0      898.68      868.15     62.78 o 
  -6   9   0        4.63       18.06     17.94 o 
  -5   9   0       57.40       63.85     12.90 o 
  -4   9   0        9.08       35.38     13.38 o 
  -3   9   0     1608.64     1482.15     61.21 o 
  -2   9   0       52.77       57.11     11.53 o 
  -1   9   0       32.33       51.51     11.93 o 
   0   9   0       47.78       56.70     11.84 o 
   1   9   0       32.01       47.99     10.43 o 
   2   9   0       85.33       97.20     17.09 o 
   3   9   0      965.55     1021.86     40.99 o 
   4   9   0        1.00      -16.39     26.34 o 
   5   9   0       52.47       77.21     17.82 o 
   6   9   0        0.12       10.82     15.25 o 
   7   9   0      839.50      867.43     26.50 o 
   8   9   0      116.48      133.89     25.18 o 
   9   9   0      156.91      215.11     24.39 o 
  10   9   0        6.48       14.16     24.62 o 
  -9  10   0        1.69       15.90     14.66 o 
  -8  10   0       15.13       44.93     14.39 o 
  -7  10   0        5.95       21.02     12.74 o 
  -6  10   0      973.11      930.68     42.77 o 
  -5  10   0       14.71       25.78     13.19 o 
  -4  10   0      270.80      264.87     15.70 o 
  -3  10   0       49.83       52.55     14.88 o 
  -2  10   0       53.56       65.59     20.39 o 
  -1  10   0       48.79       49.02     10.77 o 
   0  10   0     2406.38     2210.22     36.86 o 
   1  10   0       15.36       17.16     11.64 o 
   2  10   0       68.61       80.05     11.30 o 
   3  10   0       82.99       84.40     14.35 o 
   4  10   0     1230.20     1268.44     64.35 o 
   5  10   0      116.39      121.02     17.68 o 
   6  10   0       46.06       62.77     15.17 o 
   7  10   0        0.23       26.34     25.35 o 
   8  10   0      150.54      145.04     25.64 o 
   9  10   0       30.57      -10.73     25.91 o 
  -8  11   0        0.36       18.58     14.75 o 
  -7  11   0       17.95        8.28     15.52 o 
  -6  11   0        1.48      -13.96     13.96 o 
  -5  11   0      210.80      208.95     19.26 o 
  -4  11   0       16.21       27.47     18.49 o 
  -3  11   0       20.53       42.00     11.85 o 
  -2  11   0       25.39       32.53     10.73 o 
  -1  11   0      267.15      260.92     23.38 o 
   0  11   0      209.85      194.53     11.87 o 
   1  11   0     1516.36     1433.63     24.46 o 
   2  11   0        8.16        7.55     11.53 o 
   3  11   0       89.50      108.43     12.77 o 
   4  11   0        0.31        3.70     19.45 o 
   5  11   0      231.36      294.18     18.51 o 
   6  11   0       28.13       63.19     17.86 o 
   7  11   0       93.81      129.01     26.96 o 
   8  11   0        4.41       39.31     26.60 o 
  -6  12   0        7.29        7.46     19.99 o 
  -5  12   0        2.90       31.75     17.39 o 
  -4  12   0      198.96      194.31     13.85 o 
  -3  12   0       36.15       34.62     13.08 o 
  -2  12   0      385.02      374.17     45.08 o 
  -1  12   0       17.99       32.57     12.66 o 
   0  12   0       79.13       76.96     12.35 o 
   1  12   0        7.68       20.12     12.23 o 
   2  12   0      262.61      266.48     16.39 o 
   3  12   0        2.24        0.47     10.84 o 
   4  12   0        1.21        8.10     13.00 o 
   5  12   0        5.77       24.86     18.76 o 
   6  12   0       38.70       54.95     16.38 o 
  -3  13   0       27.24       35.55     18.50 o 
  -2  13   0       18.56       20.36     16.63 o 
  -1  13   0      314.27      289.12     13.53 o 
   0  13   0        1.79        0.60     12.90 o 
   1  13   0        4.85       13.15     12.67 o 
   2  13   0        4.41       -9.64     18.27 o 
   3  13   0      102.66       92.58     18.05 o 
   4  13   0       27.77       18.61     12.09 o 
  -1 -13   1      182.25      173.51     28.26 o 
   0 -13   1        1.71       18.48     12.79 o 
   1 -13   1       10.57       -3.85     13.15 o 
  -5 -12   1       33.29       57.51     17.65 o 
  -4 -12   1       49.06       37.63     10.65 o 
  -3 -12   1        0.26       20.77     11.91 o 
  -2 -12   1        8.10       27.25     17.98 o 
  -1 -12   1       28.99       37.04     11.25 o 
   0 -12   1      549.09      467.08     40.54 o 
   1 -12   1        3.75       23.12     11.44 o 
   2 -12   1        7.45        6.81     11.21 o 
   3 -12   1        0.36       18.19     13.72 o 
   4 -12   1      311.54      280.55     14.26 o 
   5 -12   1       28.87       42.48     14.16 o 
  -7 -11   1       17.60       19.07     18.95 o 
  -6 -11   1        1.30       32.26     18.75 o 
  -5 -11   1      357.14      390.38     17.45 o 
  -4 -11   1       63.34       59.28     21.25 o 
  -3 -11   1      215.70      197.92     12.44 o 
  -2 -11   1       36.15       29.42     11.75 o 
  -1 -11   1        0.75       22.31     13.43 o 
   0 -11   1        0.97       19.80     22.36 o 
   1 -11   1     2371.22     2106.65     76.13 o 
   2 -11   1       30.11       42.25     17.44 o 
   3 -11   1        3.73       20.85     14.64 o 
   4 -11   1       12.50       18.39     13.15 o 
   5 -11   1       14.96       28.60     13.52 o 
   6 -11   1        3.57       35.12     19.35 o 
   7 -11   1      188.85      167.23     15.14 o 
  -9 -10   1        1.90       -0.56     26.37 o 
  -8 -10   1      148.52      154.81     26.27 o 
  -7 -10   1       23.10       36.72     16.23 o 
  -6 -10   1        1.31       18.82     38.61 o 
  -5 -10   1       48.63       26.05     18.23 o 
  -4 -10   1      504.04      562.77     51.57 o 
  -3 -10   1       74.99       95.78     26.86 o 
  -2 -10   1     1189.61     1082.67     57.68 o 
  -1 -10   1        1.66       -7.04     11.31 o 
   0 -10   1       44.78       46.42     12.12 o 
   1 -10   1        0.03       14.83     10.71 o 
   2 -10   1      636.93      627.92     13.85 o 
   3 -10   1       23.58       50.29     12.78 o 
   4 -10   1       93.78      106.46     15.11 o 
   5 -10   1       11.23       15.26     13.60 o 
   6 -10   1        0.88        8.41     19.86 o 
   7 -10   1        7.11        9.25     14.29 o 
   8 -10   1      577.46      566.32     44.28 o 
 -10  -9   1        1.75       -1.29     25.97 o 
  -9  -9   1        0.41       31.39     24.85 o 
  -8  -9   1        0.15       52.97     24.55 o 
  -7  -9   1     1023.70     1137.75     28.58 o 
  -6  -9   1      191.95      218.43     19.78 o 
  -5  -9   1      804.43      896.98     21.02 o 
  -4  -9   1        8.77       59.18     18.07 o 
  -3  -9   1      168.09      180.88     16.61 o 
  -2  -9   1        0.83       19.13     18.05 o 
  -1  -9   1      433.92      388.59     24.62 o 
   0  -9   1        1.41        6.94     11.31 o 
   1  -9   1       35.68       18.04     12.05 o 
   2  -9   1        0.43        4.03     11.61 o 
   3  -9   1      393.69      392.18     13.56 o 
   4  -9   1      135.70      124.08     17.62 o 
   5  -9   1      182.18      195.94     13.47 o 
   6  -9   1       14.00       22.10     17.70 o 
   7  -9   1       11.23       33.55     13.04 o 
   8  -9   1        0.28       44.63     15.25 o 
   9  -9   1      772.22      766.68     66.68 o 
  10  -9   1        0.37       17.24     15.07 o 
 -11  -8   1       12.72       48.61     25.44 o 
 -10  -8   1      208.77      245.07     25.58 o 
  -9  -8   1       26.39      -22.18     24.92 o 
  -8  -8   1      157.70      176.63     24.65 o 
  -7  -8   1        1.76        3.50     20.86 o 
  -6  -8   1      481.41      534.68     23.04 o 
  -5  -8   1       23.49       70.28     17.91 o 
  -4  -8   1       10.09       16.35     17.76 o 
  -3  -8   1      247.16      281.51     18.48 o 
  -2  -8   1     1393.36     1400.86     31.81 o 
  -1  -8   1        2.12       -8.88     15.14 o 
   0  -8   1     5105.51     4664.18    113.08 o 
   1  -8   1      219.82      215.46     12.01 o 
   2  -8   1      119.88      108.94     11.09 o 
   3  -8   1       59.12       78.62     12.67 o 
   4  -8   1      618.22      582.22     28.47 o 
   5  -8   1       11.60      -16.74     18.63 o 
   6  -8   1     1409.05     1388.52    101.91 o 
   7  -8   1       25.01       25.64     12.15 o 
   8  -8   1        8.99       19.18     20.84 o 
   9  -8   1        2.41       11.05     21.05 o 
  10  -8   1      609.79      606.43     68.09 o 
 -11  -7   1        6.43        9.17     19.50 o 
 -10  -7   1        2.85       41.81     23.73 o 
  -9  -7   1      372.79      433.38     24.72 o 
  -8  -7   1       65.54       83.99     19.41 o 
  -7  -7   1        8.78       30.56     24.29 o 
  -6  -7   1      113.31      132.02     16.01 o 
  -5  -7   1        0.22       -0.42     15.93 o 
  -4  -7   1       22.52       39.96     18.16 o 
  -3  -7   1     2488.18     2552.35     23.16 o 
  -2  -7   1        1.78       -9.34     18.45 o 
  -1  -7   1      191.64      188.12     18.91 o 
   0  -7   1        0.41       14.10     12.15 o 
   1  -7   1     7920.30     7172.31    140.54 o 
   2  -7   1      428.00      358.69     17.68 o 
   3  -7   1      574.73      551.22     12.90 o 
   4  -7   1        5.03        6.47     12.84 o 
   5  -7   1       47.69       43.18     12.95 o 
   6  -7   1       53.17       57.57     13.01 o 
   7  -7   1     2361.36     2342.35    222.38 o 
   8  -7   1        1.53       17.91      9.96 o 
   9  -7   1       69.08       81.48     10.90 o 
  10  -7   1        1.68       20.49     17.13 o 
  11  -7   1      312.44      258.04     14.05 o 
 -12  -6   1      313.52      309.00     15.61 o 
 -11  -6   1        2.87       30.56     14.53 o 
 -10  -6   1      697.11      699.97     20.86 o 
  -9  -6   1       13.47       37.66     23.00 o 
  -8  -6   1      413.50      484.74     20.76 o 
  -7  -6   1      104.46       79.24     23.76 o 
  -6  -6   1     1849.99     2011.77     56.93 o 
  -5  -6   1       28.06       32.90     14.21 o 
  -4  -6   1      135.86      162.00     18.37 o 
  -3  -6   1       39.21       18.17     18.11 o 
  -2  -6   1     8400.92     9053.32     33.65 o 
  -1  -6   1      449.97      454.50     20.01 o 
   0  -6   1       17.63       11.73     19.39 o 
   1  -6   1       34.02       55.35     11.85 o 
   2  -6   1     3380.34     3352.79     18.37 o 
   3  -6   1       63.19       66.90     13.36 o 
   4  -6   1     3888.26     3724.21    119.26 o 
   5  -6   1       99.18       98.85     12.50 o 
   6  -6   1      222.20      211.62     17.12 o 
   7  -6   1       15.70       34.92     11.07 o 
   8  -6   1     1747.31     1794.18    101.19 o 
   9  -6   1        0.73       -2.27     10.05 o 
  10  -6   1        5.48        1.54     12.17 o 
  11  -6   1        4.17        5.59     11.49 o 
  12  -6   1       73.14       53.72     13.94 o 
 -13  -5   1       52.23       56.38     15.42 o 
 -12  -5   1       12.59       36.28     16.60 o 
 -11  -5   1      183.86      198.69     31.81 o 
 -10  -5   1        0.57       -3.93     22.34 o 
  -9  -5   1        3.60       14.36     22.31 o 
  -8  -5   1        0.37       20.76     22.97 o 
  -7  -5   1     1067.92     1087.78     25.71 o 
  -6  -5   1      213.54      220.03     23.93 o 
  -5  -5   1     5778.51     6337.25    190.14 o 
  -4  -5   1        7.61       23.92     15.57 o 
  -3  -5   1     3287.74     3638.96     72.60 o 
  -2  -5   1       12.24        1.73     16.76 o 
  -1  -5   1     9762.43    10374.89    121.71 o 
   0  -5   1       81.56       66.02     19.38 o 
   1  -5   1      272.76      243.67     14.04 o 
   2  -5   1      104.02       83.47     12.91 o 
   3  -5   1      573.91      622.13     12.97 o 
   4  -5   1       85.44       74.47     13.08 o 
   5  -5   1     3717.08     3548.13    133.12 o 
   6  -5   1        2.17       19.05     10.10 o 
   7  -5   1      326.69      327.94     17.92 o 
   8  -5   1        0.67       -0.39      9.80 o 
   9  -5   1      887.72      825.64     13.64 o 
  10  -5   1       10.52       20.21     12.44 o 
  11  -5   1       54.68      114.05     14.91 o 
  12  -5   1        1.60        0.91     13.21 o 
  13  -5   1        3.06       10.23     17.05 o 
 -13  -4   1        0.83        2.53     15.24 o 
 -12  -4   1        1.58       26.05     14.23 o 
 -11  -4   1        0.13        2.46     13.88 o 
 -10  -4   1      717.90      755.81     24.26 o 
  -9  -4   1       99.05       59.04     22.38 o 
  -8  -4   1      375.69      396.42     23.17 o 
  -7  -4   1       97.19       72.04     22.57 o 
  -6  -4   1      277.82      274.35     22.54 o 
  -5  -4   1      259.59      292.00     23.43 o 
  -4  -4   1    11320.72    12077.95    325.62 o 
  -3  -4   1      251.31      260.50     18.38 o 
  -2  -4   1      114.34      117.82     18.20 o 
  -1  -4   1       50.12       94.48     19.60 o 
   0  -4   1     4507.12     4627.88     63.51 o 
   1  -4   1      370.50      350.71     13.48 o 
   2  -4   1     3203.49     2997.98     41.18 o 
   3  -4   1        0.20        4.50     12.63 o 
   4  -4   1     1004.14      991.47     23.73 o 
   5  -4   1       77.93       77.77     14.20 o 
   6  -4   1     6403.96     6380.68    367.32 o 
   7  -4   1       46.13       37.77     10.69 o 
   8  -4   1      385.18      388.12     12.69 o 
   9  -4   1       28.35       19.52     10.86 o 
  10  -4   1      141.64      135.59     12.42 o 
  11  -4   1        0.58        8.85     14.48 o 
  12  -4   1      548.65      566.42     15.90 o 
  13  -4   1        0.21        5.95     13.70 o 
 -13  -3   1      377.66      357.62     15.46 o 
 -12  -3   1        0.15       23.66     15.87 o 
 -11  -3   1        3.43      -16.75     16.75 o 
 -10  -3   1        6.96       37.39     16.44 o 
  -9  -3   1      540.48      550.71     14.70 o 
  -8  -3   1      174.56      170.42     21.62 o 
  -7  -3   1     1375.66     1351.73     22.14 o 
  -6  -3   1       96.61      126.66     17.66 o 
  -5  -3   1      207.87      227.42     22.94 o 
  -4  -3   1      407.44      424.63     20.73 o 
  -3  -3   1    10983.89    12072.83    105.84 o 
  -2  -3   1      507.15      530.74     20.49 o 
  -1  -3   1     1112.40     1318.40     25.10 o 
   0  -3   1      210.62      235.26     26.72 o 
   1  -3   1      445.60      432.72     14.62 o 
   2  -3   1       13.69       35.84     13.10 o 
   3  -3   1     8945.85     8754.01    222.03 o 
   4  -3   1      149.67      215.02     16.71 o 
   5  -3   1     7093.69     7742.99    417.06 o 
   6  -3   1      107.85      120.32     10.82 o 
   7  -3   1     7568.45     7415.52    185.87 o 
   8  -3   1       32.78       25.67     12.37 o 
   9  -3   1      968.24      980.67     52.31 o 
  10  -3   1        5.49       -0.73     11.65 o 
  11  -3   1        4.31       -3.20     12.66 o 
  12  -3   1        9.22       21.34     11.42 o 
  13  -3   1      674.48      681.09     59.11 o 
 -14  -2   1       23.36       21.32     17.98 o 
 -13  -2   1       18.67        7.47     16.46 o 
 -12  -2   1      504.65      514.13     20.56 o 
 -11  -2   1      111.27       83.81     29.75 o 
 -10  -2   1      130.84      137.72     13.25 o 
  -9  -2   1        5.98       13.59     14.77 o 
  -8  -2   1        0.54        9.80     19.24 o 
  -7  -2   1       43.30       37.39     20.69 o 
  -6  -2   1     6460.42     6379.90     37.23 o 
  -5  -2   1      130.00      125.67     21.52 o 
  -4  -2   1     1583.05     1628.19     27.09 o 
  -3  -2   1      125.06      114.57     17.63 o 
  -2  -2   1    15213.02    17521.04    180.72 o 
  -1  -2   1       54.66       94.43     24.16 o 
   0  -2   1     2388.77     2913.27     34.12 o 
   1  -2   1      702.03      656.87     38.16 o 
   2  -2   1    10684.79    11234.63    258.90 o 
   3  -2   1      116.75      123.55     12.21 o 
   4  -2   1    16330.76    15908.82    107.62 o 
   5  -2   1      317.11      338.27     14.68 o 
   6  -2   1      133.24      132.17     12.75 o 
   7  -2   1        3.11        3.97     11.38 o 
   8  -2   1     5275.20     5335.63    363.97 o 
   9  -2   1       69.88       95.32     11.40 o 
  10  -2   1      467.13      512.02     40.44 o 
  11  -2   1       28.04       22.89     15.95 o 
  12  -2   1      417.38      374.21     54.88 o 
  13  -2   1        1.11       16.02     17.21 o 
 -14  -1   1        8.02        9.60     25.57 o 
 -13  -1   1        4.22       10.79     17.47 o 
 -12  -1   1        1.34       14.59     16.43 o 
 -11  -1   1      458.31      484.21     22.38 o 
 -10  -1   1       21.41       -0.20     20.43 o 
  -9  -1   1      207.37      180.52     20.56 o 
  -8  -1   1       65.79       75.15     16.90 o 
  -7  -1   1      794.23      786.44     23.20 o 
  -6  -1   1      567.77      568.40     21.72 o 
  -4  -1   1      176.00      169.00     23.07 o 
  -3  -1   1      535.99      568.26     26.34 o 
  -2  -1   1      237.06      275.97     22.06 o 
  -1  -1   1      551.53      722.97     29.08 o 
   0  -1   1        6.66       43.50     34.18 o 
   1  -1   1    17858.98    20285.80    168.56 o 
   2  -1   1      340.92      361.20     15.47 o 
   3  -1   1      187.66      211.69     14.25 o 
   4  -1   1        0.01        7.80     13.32 o 
   5  -1   1    18343.29    17624.49    286.05 o 
   6  -1   1      281.16      293.09     22.55 o 
   7  -1   1       25.52       28.17     13.06 o 
   8  -1   1        1.01        7.48     11.47 o 
   9  -1   1      194.91      214.96     24.29 o 
  10  -1   1       30.97       48.46     15.67 o 
  11  -1   1      167.31      206.37     20.94 o 
  12  -1   1        8.77       22.71     16.40 o 
  13  -1   1       18.98       60.15     17.30 o 
  14  -1   1        0.43       26.00     18.12 o 
 -14   0   1      202.56      217.96     51.66 o 
 -13   0   1        7.43       12.80     21.90 o 
 -12   0   1        3.35       31.20     15.46 o 
 -11   0   1       16.53       47.94     20.84 o 
 -10   0   1      311.36      326.07     15.04 o 
  -9   0   1       84.65       69.90     19.90 o 
  -8   0   1     1551.45     1419.49     24.16 o 
  -7   0   1        7.66       51.98     20.16 o 
  -6   0   1      415.66      367.18     21.02 o 
  -5   0   1      103.15      102.31     21.02 o 
  -4   0   1     6387.71     5834.01     40.86 o 
  -1   0   1       28.84       85.42     27.47 o 
   0   0   1     6208.00     6718.77     82.68 o 
   1   0   1       98.87      148.83     27.39 o 
   2   0   1     8386.87     9240.59    423.78 o 
   3   0   1      362.87      389.54     16.28 o 
   4   0   1     8872.41     9298.26    225.11 o 
   5   0   1       85.48       95.12     11.32 o 
   6   0   1     2337.23     2268.91    107.56 o 
   7   0   1      307.14      313.98     24.27 o 
   8   0   1      502.17      450.54     62.51 o 
   9   0   1       11.51        1.11     20.61 o 
  10   0   1       58.64       64.05     14.39 o 
  11   0   1        0.85       -4.91     14.88 o 
  12   0   1      302.59      374.51     54.11 o 
  13   0   1       24.47        5.05     14.34 o 
  14   0   1        0.46       21.10     15.24 o 
 -14   1   1        4.29       25.00     16.90 o 
 -13   1   1      288.21      335.45     81.07 o 
 -12   1   1       14.91       24.63     13.80 o 
 -11   1   1      139.36      134.36     37.66 o 
 -10   1   1       51.54      110.38     15.53 o 
  -9   1   1        7.72       -0.97     15.12 o 
  -8   1   1       72.06       88.68     14.18 o 
  -7   1   1     4651.40     4485.41    267.47 o 
  -6   1   1      645.23      629.99     25.59 o 
  -5   1   1       36.53       40.30     14.73 o 
  -4   1   1       66.98       62.80     12.90 o 
  -2   1   1      855.32      872.60     34.35 o 
  -1   1   1     6829.98     9221.56    632.78 o 
   0   1   1        9.24       14.09     22.17 o 
   2   1   1      694.58      661.96     31.32 o 
   4   1   1      120.11      148.54     17.79 o 
   5   1   1     2041.75     1985.21     26.47 o 
   6   1   1       15.39       30.99     19.77 o 
   7   1   1     2738.56     2746.04     24.52 o 
   8   1   1      127.61      119.83     16.93 o 
   9   1   1     1165.56     1128.41     23.73 o 
  10   1   1       28.64       52.83     16.05 o 
  11   1   1       99.54       97.89     14.94 o 
  12   1   1        0.00       -9.43     17.59 o 
  13   1   1      369.15      396.81     54.42 o 
  14   1   1       13.45       49.14     18.66 o 
 -14   2   1        5.76       12.94     19.50 o 
 -13   2   1        0.47       10.13     14.69 o 
 -12   2   1      334.20      403.91     87.84 o 
 -11   2   1       29.44       50.69     13.63 o 
 -10   2   1      356.74      376.21     66.05 o 
  -9   2   1        0.67        3.07     14.49 o 
  -8   2   1       35.67       48.82     17.17 o 
  -7   2   1       37.71       40.92     12.14 o 
  -6   2   1    19910.94    20039.58   1667.21 o 
  -5   2   1       70.20       64.33     12.18 o 
  -4   2   1       30.70       23.02     12.22 o 
  -3   2   1       10.56       16.57     12.03 o 
  -2   2   1     6435.92     7744.99    431.90 o 
  -1   2   1      154.01      173.32     14.33 o 
   0   2   1     4278.20     4921.36    214.81 o 
   1   2   1      341.76      372.53     25.57 o 
   2   2   1    10588.70    11361.04     64.78 o 
   5   2   1      198.52      190.82     20.66 o 
   6   2   1       62.42       54.82     16.53 o 
   7   2   1       22.57       44.98     20.33 o 
   8   2   1      115.88      141.61     21.06 o 
   9   2   1      187.41      150.65     17.66 o 
  10   2   1     2369.68     2248.07     26.93 o 
  11   2   1       48.73       60.26     20.79 o 
  12   2   1        1.60       -4.97     19.60 o 
  13   2   1        1.27       14.03     17.08 o 
  14   2   1       87.59      104.70     14.66 o 
 -13   3   1       27.05       34.62     17.24 o 
 -12   3   1       13.61       38.97     14.00 o 
 -11   3   1      152.97      193.90     15.38 o 
 -10   3   1        7.03       19.90     17.06 o 
  -9   3   1     3977.25     3869.06    301.02 o 
  -8   3   1       49.98       53.14     10.80 o 
  -7   3   1       54.89       51.24     12.22 o 
  -6   3   1      303.41      293.77     21.72 o 
  -5   3   1     4619.52     4764.93    310.34 o 
  -4   3   1      171.04      206.04     16.62 o 
  -3   3   1     3123.16     3419.99    153.69 o 
  -2   3   1       88.50       87.85     11.96 o 
  -1   3   1     3468.08     3704.06     79.99 o 
   0   3   1       35.67       46.37     15.93 o 
   2   3   1        0.58        5.23     18.05 o 
   3   3   1     8242.38     8881.27     50.30 o 
   4   3   1      265.79      282.63     18.58 o 
   5   3   1     1987.81     1859.67     27.13 o 
   6   3   1      677.45      651.89     19.93 o 
   7   3   1     4032.11     3920.17     30.91 o 
   8   3   1        8.35       51.98     20.99 o 
   9   3   1      116.28      142.30     13.85 o 
  10   3   1        3.63       15.14     15.21 o 
  11   3   1     1323.93     1347.73     51.90 o 
  12   3   1       12.42       36.23     19.82 o 
  13   3   1        3.26       -1.44     22.28 o 
  14   3   1        6.10       12.89     22.29 o 
 -13   4   1        0.08       -8.08     16.16 o 
 -12   4   1      342.71      324.13     74.27 o 
 -11   4   1        4.28       44.67     12.05 o 
 -10   4   1      382.29      351.17     41.42 o 
  -9   4   1        9.45       36.36     15.21 o 
  -8   4   1     5017.12     4953.54    407.24 o 
  -7   4   1       37.44       49.36     11.38 o 
  -6   4   1      871.70      880.21     51.37 o 
  -5   4   1       34.98       35.25     10.18 o 
  -4   4   1     1640.39     1561.74     80.56 o 
  -3   4   1      362.31      362.96     17.62 o 
  -2   4   1     7265.97     7369.29    157.33 o 
  -1   4   1        0.41       10.68     10.77 o 
   0   4   1     2246.77     2184.27    110.03 o 
   1   4   1      155.74      162.11     20.41 o 
   3   4   1      438.29      469.73     16.50 o 
   4   4   1      401.11      453.05     23.43 o 
   5   4   1      102.18       76.93     18.55 o 
   6   4   1     1178.02     1190.32     24.85 o 
   7   4   1      122.50      126.23     21.39 o 
   8   4   1     2434.63     2482.34     19.50 o 
   9   4   1       12.18       51.38     24.21 o 
  10   4   1      282.53      277.85     14.78 o 
  11   4   1        8.63      -12.33     16.48 o 
  12   4   1      679.59      712.78     55.74 o 
  13   4   1        9.68       17.72     14.77 o 
 -13   5   1      102.00      128.16     20.66 o 
 -12   5   1        0.92       11.11     11.40 o 
 -11   5   1      235.95      221.34     12.66 o 
 -10   5   1       17.90       28.67     11.71 o 
  -9   5   1      506.88      474.25     30.46 o 
  -8   5   1      130.98      103.79     11.79 o 
  -7   5   1     5616.11     5723.17    354.16 o 
  -6   5   1        8.31        7.64      9.89 o 
  -5   5   1      196.03      219.12     14.01 o 
  -4   5   1       83.88       83.90     10.35 o 
  -3   5   1      100.32      135.57     10.41 o 
  -2   5   1       12.92       21.22      9.66 o 
  -1   5   1    16055.00    14891.60    446.31 o 
   0   5   1       25.77       39.37     12.06 o 
   1   5   1      838.08      812.55     21.19 o 
   2   5   1       10.03       12.95     17.58 o 
   3   5   1    15845.73    17044.24    390.74 o 
   4   5   1      450.23      407.07     34.11 o 
   5   5   1       39.88       55.28     22.51 o 
   6   5   1      104.02       94.12     18.42 o 
   7   5   1        1.20      -12.61     21.95 o 
   8   5   1       30.27       25.05     21.95 o 
   9   5   1     1810.26     1883.24     19.29 o 
  10   5   1        3.14        3.45     13.29 o 
  11   5   1      106.42       99.53     18.93 o 
  12   5   1        7.72       21.77     18.32 o 
  13   5   1       70.26      107.14     17.13 o 
 -12   6   1        0.56       -8.12     12.63 o 
 -11   6   1        3.34        2.74     13.24 o 
 -10   6   1      294.16      312.97     20.72 o 
  -9   6   1        2.18        9.47     11.59 o 
  -8   6   1        7.09        8.52     10.48 o 
  -7   6   1      136.62      130.57     10.27 o 
  -6   6   1     3899.93     3970.62    243.45 o 
  -5   6   1       17.93       37.45      9.86 o 
  -4   6   1     1414.28     1322.29     49.92 o 
  -3   6   1       14.62       23.02     10.17 o 
  -2   6   1      766.92      778.25     43.16 o 
  -1   6   1      529.96      483.76     11.92 o 
   0   6   1    11450.09    10364.73    327.70 o 
   1   6   1      441.56      395.08     26.35 o 
   2   6   1      279.58      238.41     17.59 o 
   3   6   1       11.54       31.13     17.22 o 
   4   6   1     2700.17     2818.90     21.01 o 
   5   6   1      100.80      123.26     23.13 o 
   6   6   1     1638.36     1584.23     26.83 o 
   7   6   1       75.59       53.83     22.87 o 
   8   6   1      123.18      148.11     23.13 o 
   9   6   1        5.14       27.19     18.05 o 
  10   6   1      411.84      412.00     16.98 o 
  11   6   1       12.12       39.55     19.78 o 
  12   6   1       11.21       14.93     14.99 o 
  13   6   1        3.85       13.24     17.47 o 
 -12   7   1        0.95       14.13     13.49 o 
 -11   7   1        2.75       13.73     12.52 o 
 -10   7   1        5.86       -5.01     12.00 o 
  -9   7   1      665.74      695.55     49.31 o 
  -8   7   1        0.06       15.39     10.35 o 
  -7   7   1       60.45       78.93     10.33 o 
  -6   7   1        1.72        5.48     10.21 o 
  -5   7   1     1680.86     1681.72     76.45 o 
  -4   7   1      232.18      204.63     10.30 o 
  -3   7   1     3048.41     2728.45    102.00 o 
  -2   7   1       19.30       29.44     12.32 o 
  -1   7   1      197.00      163.02     10.79 o 
   0   7   1        0.93       -5.66     11.56 o 
   1   7   1     3017.42     2567.57    155.24 o 
   2   7   1      224.03      213.37     16.27 o 
   3   7   1      819.83      895.17     36.43 o 
   4   7   1      219.45      216.18     17.80 o 
   5   7   1       33.67       36.29     16.21 o 
   6   7   1       14.56       12.77     18.94 o 
   7   7   1     1241.16     1290.05     25.71 o 
   8   7   1       13.08        5.02     19.01 o 
   9   7   1       25.31       47.00     22.97 o 
  10   7   1        9.74       -1.52     23.37 o 
  11   7   1      205.16      176.13     15.13 o 
  12   7   1       19.94       48.17     23.56 o 
 -11   8   1        0.22       12.83     12.63 o 
 -10   8   1        2.48       30.53     13.99 o 
  -9   8   1       13.23       16.16     10.64 o 
  -8   8   1      799.22      817.89     53.00 o 
  -7   8   1        6.77        2.89     10.28 o 
  -6   8   1      997.91      902.54     51.30 o 
  -5   8   1      224.73      196.37     10.32 o 
  -4   8   1        0.93        7.46     12.37 o 
  -3   8   1        7.48        2.60     12.09 o 
  -2   8   1     4164.51     3753.44    158.38 o 
  -1   8   1       79.14       81.17     11.82 o 
   0   8   1      105.79       93.41     11.80 o 
   1   8   1        3.20       16.91     12.18 o 
   2   8   1      553.02      570.53     17.96 o 
   3   8   1       22.59       34.97     15.78 o 
   4   8   1      255.37      280.81     17.27 o 
   5   8   1      304.93      331.50     16.80 o 
   6   8   1       34.73       49.44     23.13 o 
   7   8   1       60.14       82.84     23.30 o 
   8   8   1     1566.04     1625.26     26.90 o 
   9   8   1       25.51       63.27     22.90 o 
  10   8   1       79.38      125.18     23.43 o 
  11   8   1       15.39       14.96     15.13 o 
 -10   9   1        0.07       15.80     11.08 o 
  -9   9   1        1.24        8.91     10.77 o 
  -8   9   1        9.09       11.28     13.19 o 
  -7   9   1       47.74       73.17     10.80 o 
  -6   9   1        9.36        4.99     12.89 o 
  -5   9   1      898.32      842.61     68.31 o 
  -4   9   1        0.45       -2.28     13.07 o 
  -3   9   1      168.19      141.26     12.58 o 
  -2   9   1       54.10       64.06     11.48 o 
  -1   9   1     2302.23     2124.58     46.31 o 
   0   9   1       15.68       13.37     11.67 o 
   1   9   1        5.62       12.06     11.42 o 
   2   9   1      118.05      122.50     13.12 o 
   3   9   1       58.63       51.90     16.82 o 
   4   9   1      158.12      144.20     16.47 o 
   5   9   1     2889.38     3061.22     74.37 o 
   6   9   1        1.43      -13.83     23.86 o 
   7   9   1      191.90      199.27     23.70 o 
   8   9   1        5.33       -6.86     23.30 o 
   9   9   1      377.57      364.05     24.36 o 
  10   9   1       38.38        5.51     24.39 o 
  11   9   1        0.79       38.58     25.51 o 
  -9  10   1        0.89       -3.27     13.92 o 
  -8  10   1       15.66       26.17     13.49 o 
  -7  10   1        4.31       17.03     13.25 o 
  -6  10   1       56.79       76.89     13.09 o 
  -5  10   1        4.02       12.44     14.69 o 
  -4  10   1     1206.08     1141.74     81.41 o 
  -3  10   1        6.44       24.67     12.07 o 
  -2  10   1      481.15      440.25     17.14 o 
  -1  10   1        0.06        0.46     11.94 o 
   0  10   1     1905.09     1766.70     49.23 o 
   1  10   1      100.99       95.39     14.61 o 
   2  10   1      560.31      526.02     15.33 o 
   3  10   1      177.93      177.37     11.65 o 
   4  10   1        0.15       13.92     15.29 o 
   5  10   1       13.44       16.77     28.07 o 
   6  10   1      866.55      836.96     18.75 o 
   7  10   1        3.87       -7.16     24.29 o 
   8  10   1        2.05       -6.01     24.42 o 
   9  10   1        0.04       27.59     24.59 o 
  10  10   1       58.74       42.41     25.05 o 
  -8  11   1       11.86       24.33     14.24 o 
  -7  11   1       25.65       20.67     13.66 o 
  -6  11   1       33.22       20.74     13.31 o 
  -5  11   1       12.71       37.02     13.01 o 
  -4  11   1        0.26       15.66     15.82 o 
  -3  11   1     1122.02     1002.66     71.39 o 
  -2  11   1        0.90       10.95     12.26 o 
  -1  11   1       14.73       46.39     12.09 o 
   0  11   1       26.11       52.02     12.18 o 
   1  11   1     1813.81     1557.78     44.43 o 
   2  11   1       61.69       64.14     10.81 o 
   3  11   1      124.54      136.21     13.58 o 
   4  11   1        7.11       17.79     13.98 o 
   5  11   1        8.90        3.66     15.61 o 
   6  11   1       24.61       32.72     17.33 o 
   7  11   1      574.19      541.76     22.71 o 
   8  11   1       18.47       48.74     25.35 o 
   9  11   1        2.65       31.72     26.50 o 
  -7  12   1        0.16       18.42     13.91 o 
  -6  12   1      125.32      103.67     13.91 o 
  -5  12   1       14.10       27.07     13.30 o 
  -4  12   1       32.15       40.02     11.69 o 
  -3  12   1        7.18       -2.86     22.89 o 
  -2  12   1      750.44      697.22     13.16 o 
  -1  12   1       82.62       98.42     12.43 o 
   0  12   1       91.99       57.53     12.34 o 
   1  12   1        0.65        2.73     10.44 o 
   2  12   1      119.72      116.21     12.18 o 
   3  12   1       35.21       41.76     11.30 o 
   4  12   1      204.93      219.83     12.30 o 
   5  12   1        1.46       28.66     16.29 o 
   6  12   1       36.87       50.44     16.14 o 
   7  12   1        0.08       38.78     26.43 o 
  -5  13   1      293.83      256.76     26.37 o 
  -4  13   1        3.94       -2.58     14.25 o 
  -3  13   1        9.29       16.23     12.91 o 
  -2  13   1        0.30       -3.77     12.70 o 
  -1  13   1      318.95      292.43     11.90 o 
   0  13   1       34.60       37.62     11.69 o 
   1  13   1      234.51      196.85     11.36 o 
   2  13   1       30.85       50.01     10.92 o 
   3  13   1       44.06       42.85     10.34 o 
   4  13   1        4.62       20.19     12.28 o 
   5  13   1       82.27       70.84     13.64 o 
  -4 -12   2      279.93      257.63     25.13 o 
  -3 -12   2       12.27       23.39     12.51 o 
  -2 -12   2        0.22       28.38     12.31 o 
  -1 -12   2       11.58       16.86     13.24 o 
   0 -12   2      151.57      138.75     12.89 o 
   1 -12   2       32.46       17.08     14.25 o 
   2 -12   2      129.11      114.55     21.07 o 
   3 -12   2        1.23       11.59     12.64 o 
  -6 -11   2        0.16        2.78     19.68 o 
  -5 -11   2       73.91       48.74     21.12 o 
  -4 -11   2        6.22       32.79     19.08 o 
  -3 -11   2      376.58      368.81     17.62 o 
  -2 -11   2      115.04      103.76     11.82 o 
  -1 -11   2        1.27        7.84     13.83 o 
   0 -11   2        0.65        4.30     12.20 o 
   1 -11   2      146.74      157.02     12.49 o 
   2 -11   2       69.34       99.33     11.43 o 
   3 -11   2      607.00      578.24     22.96 o 
   4 -11   2        1.02       -1.95     16.62 o 
   5 -11   2       71.62       83.15     14.26 o 
   6 -11   2        2.44       18.23     15.57 o 
  -8 -10   2       10.53       23.04     26.90 o 
  -7 -10   2       20.24       18.40     26.80 o 
  -6 -10   2      406.36      449.06     17.70 o 
  -5 -10   2       56.65       75.14     19.11 o 
  -4 -10   2        9.82       14.30     19.14 o 
  -3 -10   2        0.60       27.68     18.21 o 
  -2 -10   2      617.25      628.27     19.69 o 
  -1 -10   2      130.68      134.60     18.41 o 
   0 -10   2      384.28      384.07     25.32 o 
   1 -10   2        9.85       40.61     12.11 o 
   2 -10   2       36.17       34.55     11.56 o 
   3 -10   2        0.34       12.16     14.03 o 
   4 -10   2      300.79      326.27     13.91 o 
   5 -10   2        2.20      -10.83     13.12 o 
   6 -10   2       27.81       40.98     13.19 o 
   7 -10   2        2.51       16.33     13.66 o 
   8 -10   2      235.32      217.58     16.02 o 
  -9  -9   2      160.81      167.16     26.50 o 
  -8  -9   2        0.94       44.12     25.64 o 
  -7  -9   2      100.85      114.46     15.31 o 
  -6  -9   2        4.55        6.49     21.62 o 
  -5  -9   2     1375.22     1520.08     20.02 o 
  -4  -9   2       85.35      115.47     19.23 o 
  -3  -9   2       73.34       86.77     28.76 o 
  -2  -9   2        1.31       21.88     18.44 o 
  -1  -9   2      152.25      133.40     19.34 o 
   0  -9   2      101.95      112.80     12.08 o 
   1  -9   2     1343.76     1221.23     43.50 o 
   2  -9   2       24.10       24.78     13.64 o 
   3  -9   2      536.39      500.40     21.89 o 
   4  -9   2        4.36       -8.53     12.81 o 
   5  -9   2     1048.98      995.58     31.81 o 
   6  -9   2       46.63       77.20     14.00 o 
   7  -9   2      158.80      160.83     23.20 o 
   8  -9   2        9.36       17.72     27.88 o 
   9  -9   2       22.96       36.18     15.65 o 
 -10  -8   2       44.46       37.03     20.59 o 
  -9  -8   2       22.48       56.20     25.31 o 
  -8  -8   2     1018.41     1063.79     28.25 o 
  -7  -8   2       14.13       16.27     17.93 o 
  -6  -8   2        2.09       41.23     18.59 o 
  -5  -8   2       23.74       12.90     33.41 o 
  -4  -8   2      490.02      530.69     16.75 o 
  -3  -8   2      222.96      224.92     19.33 o 
  -2  -8   2       18.80       27.32     28.88 o 
  -1  -8   2       51.81       68.18     18.93 o 
   0  -8   2      171.93      148.18     18.38 o 
   1  -8   2       59.71       69.28     12.46 o 
   2  -8   2     6325.06     6026.37    162.94 o 
   3  -8   2       62.82       77.86     12.88 o 
   4  -8   2      722.50      681.28     20.13 o 
   5  -8   2        3.35       20.07     13.19 o 
   6  -8   2      347.85      355.89     13.90 o 
   7  -8   2        9.53        8.57     13.15 o 
   8  -8   2      706.30      773.89     64.23 o 
   9  -8   2        0.55        5.40     14.95 o 
  10  -8   2        4.50        5.94     14.43 o 
 -11  -7   2      249.79      257.52     24.72 o 
 -10  -7   2        1.63       35.54     23.53 o 
  -9  -7   2        2.51      -14.78     19.57 o 
  -8  -7   2       41.24       73.76     20.40 o 
  -7  -7   2      479.22      516.71     25.21 o 
  -6  -7   2       48.80       60.81     16.33 o 
  -5  -7   2     1120.59     1247.50     26.47 o 
  -4  -7   2       17.39       36.23     18.76 o 
  -3  -7   2      561.02      608.11     19.17 o 
  -2  -7   2      374.19      387.56     24.65 o 
  -1  -7   2     2320.38     2376.91     37.54 o 
   0  -7   2        1.38       -2.68     19.61 o 
   1  -7   2       80.10       87.81     25.43 o 
   2  -7   2       25.44       26.91     12.05 o 
   3  -7   2     3932.44     3846.22     53.60 o 
   4  -7   2       16.81       34.58     13.38 o 
   5  -7   2       48.43       66.35     14.12 o 
   6  -7   2       15.24       11.12     12.68 o 
   7  -7   2      230.76      264.13     31.26 o 
   8  -7   2        6.14       -3.22     18.98 o 
   9  -7   2      706.00      758.88     84.13 o 
  10  -7   2        0.17       10.61     13.84 o 
  11  -7   2       79.30       86.91     33.94 o 
 -12  -6   2      125.65      113.40     17.20 o 
 -11  -6   2       77.38       49.60     23.63 o 
 -10  -6   2        5.77       26.43     18.91 o 
  -9  -6   2       15.34       -2.94     23.20 o 
  -8  -6   2      168.88      235.01     23.46 o 
  -7  -6   2       26.56        9.87     24.42 o 
  -6  -6   2     2794.15     3038.99     22.44 o 
  -5  -6   2      279.40      292.20     22.28 o 
  -4  -6   2      210.05      228.54     15.61 o 
  -3  -6   2       26.09       40.54     34.24 o 
  -2  -6   2      390.98      380.76     17.97 o 
  -1  -6   2       15.76        9.80     23.58 o 
   0  -6   2     4720.98     4664.33     58.63 o 
   1  -6   2       28.72       29.46     12.42 o 
   2  -6   2      129.42      112.23     12.71 o 
   3  -6   2       40.32       35.60     12.66 o 
   4  -6   2     2675.84     2659.13     56.58 o 
   5  -6   2      120.29      115.92     13.45 o 
   6  -6   2       25.86       62.39     13.39 o 
   7  -6   2        4.16       11.03     17.34 o 
   8  -6   2       25.94       43.84     12.89 o 
   9  -6   2       20.75       33.72     10.83 o 
  10  -6   2      828.32      854.40     14.44 o 
  11  -6   2        0.07       21.14     12.34 o 
  12  -6   2        8.52       20.33     14.36 o 
 -12  -5   2        0.02      -16.68     16.68 o 
 -11  -5   2       12.61       13.79     16.06 o 
 -10  -5   2        3.55       49.47     21.95 o 
  -9  -5   2      373.79      377.97     22.44 o 
  -8  -5   2       55.32       69.83     22.51 o 
  -7  -5   2      533.73      524.07     24.16 o 
  -6  -5   2       23.61       26.09     16.79 o 
  -5  -5   2     4376.55     4838.13    127.87 o 
  -4  -5   2      389.42      393.94     28.02 o 
  -3  -5   2      145.55      154.57     14.84 o 
  -2  -5   2       52.19       36.98     16.99 o 
  -1  -5   2       28.80       67.71     19.64 o 
   0  -5   2      148.90      136.12     20.23 o 
   1  -5   2    10746.83    10731.46     65.74 o 
   2  -5   2       56.55       63.89     12.59 o 
   3  -5   2      467.57      457.20     13.80 o 
   4  -5   2      128.02      131.37     12.60 o 
   5  -5   2      536.49      560.95     26.73 o 
   6  -5   2        2.43       -3.16     13.65 o 
   7  -5   2      788.78      820.25     61.18 o 
   8  -5   2        0.21       13.74     10.65 o 
   9  -5   2      214.20      222.32     17.37 o 
  10  -5   2        8.29        2.70     13.80 o 
  11  -5   2      651.15      649.16     14.12 o 
  12  -5   2       18.05       22.00     13.20 o 
 -13  -4   2       19.70       40.70     17.12 o 
 -12  -4   2      219.72      184.46     24.17 o 
 -11  -4   2        0.48        1.26     15.76 o 
 -10  -4   2       14.16       25.41     21.32 o 
  -9  -4   2       22.46       48.51     21.45 o 
  -8  -4   2     2107.85     2151.34     23.56 o 
  -7  -4   2      332.79      359.26     19.41 o 
  -6  -4   2       69.24       71.42     18.18 o 
  -5  -4   2        0.73       23.58     19.92 o 
  -4  -4   2     1157.99     1290.29     18.81 o 
  -3  -4   2        5.17       19.48     15.92 o 
  -2  -4   2     1880.87     1900.16     60.61 o 
  -1  -4   2      270.45      300.46     18.50 o 
   0  -4   2     3532.99     3638.23     26.15 o 
   1  -4   2       79.21      112.34     18.76 o 
   2  -4   2     6509.45     6121.07    136.76 o 
   3  -4   2       45.07       44.67     13.29 o 
   4  -4   2      972.96     1027.11     14.64 o 
   5  -4   2        0.30       13.02     10.17 o 
   6  -4   2       29.78       38.10     10.74 o 
   7  -4   2        3.64       13.51      9.79 o 
   8  -4   2     1901.44     1942.20     76.63 o 
   9  -4   2        1.41       21.92     11.25 o 
  10  -4   2       86.00       95.77     19.14 o 
  11  -4   2        0.44       15.84     12.53 o 
  12  -4   2      649.22      634.43     15.18 o 
  13  -4   2        6.25        3.05     14.57 o 
 -13  -3   2       94.23      106.71     21.80 o 
 -12  -3   2       71.46       79.41     16.07 o 
 -11  -3   2      757.49      728.48     22.11 o 
 -10  -3   2        2.54       26.66     14.96 o 
  -9  -3   2      210.81      229.63     17.29 o 
  -8  -3   2        7.59        6.77     20.79 o 
  -7  -3   2     4046.12     3996.03     28.74 o 
  -6  -3   2       36.32       44.32     21.65 o 
  -5  -3   2     3763.38     4048.24     33.86 o 
  -4  -3   2      237.99      234.79     15.21 o 
  -3  -3   2     2389.10     2714.56     32.49 o 
  -2  -3   2       27.97       50.87     15.11 o 
  -1  -3   2    10466.57    11574.91    170.74 o 
   0  -3   2       94.64      118.33     20.15 o 
   1  -3   2     1431.90     1447.69     26.58 o 
   2  -3   2      350.78      315.39     22.91 o 
   3  -3   2    13212.38    13928.52    104.16 o 
   4  -3   2       70.45       74.87     10.18 o 
   5  -3   2     1456.46     1388.53     70.96 o 
   6  -3   2        0.18        6.16     10.25 o 
   7  -3   2      384.92      386.37     11.73 o 
   8  -3   2        2.13       33.72     19.12 o 
   9  -3   2     3231.50     3261.76    104.81 o 
  10  -3   2        4.74       17.25     10.83 o 
  11  -3   2        1.53        2.73     10.77 o 
  12  -3   2        7.89        8.52     11.98 o 
  13  -3   2      123.87      128.12     12.19 o 
 -13  -2   2        1.49       24.16     31.40 o 
 -12  -2   2        1.71       26.03     15.64 o 
 -11  -2   2        0.95       45.60     15.03 o 
 -10  -2   2     1695.64     1619.06     24.97 o 
  -9  -2   2        5.83       11.07     18.58 o 
  -8  -2   2      214.71      213.72     17.49 o 
  -7  -2   2        0.19      -20.69     20.69 o 
  -6  -2   2      505.59      461.70     22.77 o 
  -5  -2   2      185.34      139.33     21.65 o 
  -4  -2   2     4967.09     5125.25    170.80 o 
  -3  -2   2      300.19      284.80     18.22 o 
  -2  -2   2     4736.31     5283.24     31.97 o 
  -1  -2   2      262.30      278.07     22.64 o 
   0  -2   2    26126.00    26687.42    875.79 o 
   1  -2   2      458.60      442.19     23.59 o 
   2  -2   2      182.67      180.80     15.60 o 
   3  -2   2      473.31      470.52     13.95 o 
   4  -2   2     5814.41     6616.30    278.73 o 
   5  -2   2      238.02      246.98     15.14 o 
   6  -2   2     8044.53     8154.52    206.54 o 
   7  -2   2        2.52       13.86     10.42 o 
   8  -2   2       75.48       79.17     12.49 o 
   9  -2   2       28.38       26.99     12.16 o 
  10  -2   2     1888.53     1917.69     90.74 o 
  11  -2   2       36.84       40.78     18.42 o 
  12  -2   2       49.76       47.37     14.58 o 
  13  -2   2        1.68       30.11     27.89 o 
 -14  -1   2       38.55        6.90     23.50 o 
 -13  -1   2      560.30      475.16     18.38 o 
 -12  -1   2        2.10       12.51     12.18 o 
 -11  -1   2       68.30       79.90     13.41 o 
 -10  -1   2       78.40       86.67     14.39 o 
  -9  -1   2     1450.40     1416.13     16.97 o 
  -8  -1   2       43.29       57.50     14.27 o 
  -7  -1   2      572.89      562.40     14.27 o 
  -6  -1   2      253.45      272.93     21.22 o 
  -5  -1   2     2117.02     2179.76     28.05 o 
  -4  -1   2       13.97       11.52     23.30 o 
  -3  -1   2    13895.10    14941.76    383.73 o 
  -2  -1   2       69.68       63.39     19.33 o 
  -1  -1   2    17702.28    19879.71    120.85 o 
   0  -1   2        2.24       -0.81     24.50 o 
   1  -1   2    29290.75    31724.06     83.93 o 
   2  -1   2       20.38       26.90     16.12 o 
   3  -1   2    19493.97    20307.05     83.94 o 
   4  -1   2       84.55       90.98     11.40 o 
   5  -1   2      408.96      472.42     13.74 o 
   6  -1   2      115.25      120.73     12.51 o 
   7  -1   2     6814.22     6811.18    326.25 o 
   8  -1   2        0.53        7.23     12.56 o 
   9  -1   2      781.19      772.83     46.97 o 
  10  -1   2        0.11       10.18     12.63 o 
  11  -1   2      232.00      247.10     37.56 o 
  12  -1   2        2.74       15.04     21.81 o 
  13  -1   2       43.45       49.42     15.18 o 
  14  -1   2        3.80       20.53     17.75 o 
 -14   0   2       28.35       25.65     13.31 o 
 -13   0   2       27.52       39.89     12.78 o 
 -12   0   2      317.39      313.46     19.94 o 
 -11   0   2        6.45       -0.49     14.36 o 
 -10   0   2      329.81      305.04     20.46 o 
  -9   0   2        0.63        7.99     19.77 o 
  -8   0   2     1559.27     1497.47     24.42 o 
  -7   0   2       14.62       25.02     20.23 o 
  -6   0   2      930.83      953.99     22.84 o 
  -5   0   2       11.95       11.32     20.00 o 
  -4   0   2      195.52      244.48     23.27 o 
  -3   0   2        7.17       20.33     23.40 o 
  -1   0   2      217.82      252.08     28.73 o 
   0   0   2     4340.04     4395.45     78.81 o 
   1   0   2      508.66      559.78     28.63 o 
   3   0   2      294.99      295.39     14.91 o 
   4   0   2     3889.89     3978.98    187.88 o 
   5   0   2       49.69       50.49     12.86 o 
   6   0   2     5823.02     6206.19    448.50 o 
   7   0   2       26.91       25.70     11.46 o 
   8   0   2     5150.09     5428.82    402.03 o 
   9   0   2        4.06       24.65     16.06 o 
  10   0   2        3.51        5.39     16.65 o 
  11   0   2       11.93       40.72     16.50 o 
  12   0   2       24.82       70.38     16.72 o 
  13   0   2        7.23        6.55     30.21 o 
  14   0   2      368.19      415.19     54.30 o 
 -14   1   2        0.66        4.69     26.29 o 
 -13   1   2        4.76        6.16     16.13 o 
 -12   1   2       14.11       10.75     16.07 o 
 -11   1   2     1145.38     1188.26    147.17 o 
 -10   1   2       59.80       63.68     20.92 o 
  -9   1   2        2.86       20.84     29.64 o 
  -8   1   2        6.84       33.46     13.85 o 
  -7   1   2      139.92      130.10     14.19 o 
  -6   1   2        0.55       -8.02     20.16 o 
  -5   1   2    11376.63    10818.89     48.45 o 
  -4   1   2        0.33       -3.20     21.06 o 
  -3   1   2      729.13      677.60     27.06 o 
   0   1   2       30.72       50.92     26.09 o 
   1   1   2      798.50      898.86     39.25 o 
   2   1   2      585.83      547.08     20.41 o 
   3   1   2     4506.82     4541.03     26.61 o 
   4   1   2        7.42       16.51     15.16 o 
   5   1   2     8169.42     7511.12    120.18 o 
   6   1   2      163.88      166.63     12.05 o 
   7   1   2     1050.06     1020.00     19.97 o 
   8   1   2        1.20       20.86     15.59 o 
   9   1   2     3067.54     3138.05    248.70 o 
  10   1   2      171.96      164.04     16.57 o 
  11   1   2      181.74      202.75     23.50 o 
  12   1   2       16.67       -4.91     23.79 o 
  13   1   2        6.86       19.75     24.74 o 
  14   1   2       11.07        5.85     18.46 o 
 -14   2   2      114.00      106.02     27.39 o 
 -13   2   2        0.28       24.11     15.99 o 
 -12   2   2        9.64        0.00     15.59 o 
 -11   2   2       92.57       99.82     15.17 o 
 -10   2   2      833.82      875.43     88.08 o 
  -9   2   2       61.79       74.76     15.68 o 
  -8   2   2      381.40      408.81     46.48 o 
  -7   2   2       51.20       47.08     14.42 o 
  -6   2   2      245.21      272.96     15.41 o 
  -5   2   2      167.72      162.35     12.05 o 
  -4   2   2    12714.13    12693.24    777.89 o 
  -3   2   2       83.05       92.50     13.52 o 
  -2   2   2     2231.03     2393.76    162.10 o 
  -1   2   2      128.53      160.18     16.78 o 
   0   2   2     7752.28     8903.34     39.33 o 
   1   2   2      495.93      470.01     20.94 o 
   2   2   2    21299.06    20605.40     80.76 o 
   3   2   2      124.83      102.77     21.81 o 
   4   2   2     9572.82     9565.76     46.00 o 
   5   2   2       24.73       29.17     19.74 o 
   6   2   2     7092.09     6878.47     34.78 o 
   7   2   2       11.95       30.63     20.13 o 
   8   2   2       15.85       54.09     20.46 o 
   9   2   2      149.83      185.11     21.55 o 
  10   2   2      915.46      917.72     20.59 o 
  11   2   2        7.51       31.04     14.41 o 
  12   2   2      336.73      342.17     52.04 o 
  13   2   2        0.01       -0.61     17.41 o 
  14   2   2        7.26       56.14     18.38 o 
 -13   3   2      203.13      229.37     49.09 o 
 -12   3   2       19.53       55.23     15.48 o 
 -11   3   2       51.31       84.11     15.29 o 
 -10   3   2       54.85       58.38     19.09 o 
  -9   3   2      509.98      539.35     81.05 o 
  -8   3   2        0.22        3.92     10.98 o 
  -7   3   2     3189.02     3096.45    284.61 o 
  -6   3   2      197.59      198.90     23.93 o 
  -5   3   2     1570.14     1613.61    135.79 o 
  -4   3   2      136.35      145.54     10.95 o 
  -3   3   2     4113.53     4260.59    266.07 o 
  -2   3   2        0.91        1.66     12.95 o 
  -1   3   2      659.26      715.30     18.05 o 
   0   3   2      207.92      225.09     13.61 o 
   1   3   2    13696.41    14280.80    767.62 o 
   2   3   2      226.85      223.59     26.37 o 
   3   3   2     1987.12     1934.16     31.39 o 
   5   3   2     1316.81     1231.24     20.92 o 
   6   3   2      250.89      246.99     17.76 o 
   7   3   2     8318.14     7989.19     38.28 o 
   8   3   2      264.15      263.16     21.32 o 
   9   3   2      339.28      337.38     18.28 o 
  10   3   2        0.51       -4.79     21.65 o 
  11   3   2       65.03       23.13     22.21 o 
  12   3   2       62.91       69.14     18.15 o 
  13   3   2      223.20      237.91     31.31 o 
  14   3   2        1.09       18.66     13.87 o 
 -13   4   2       12.94       12.65     17.38 o 
 -12   4   2      719.66      734.76    119.53 o 
 -11   4   2       63.61       63.07     15.28 o 
 -10   4   2       58.94       71.41     30.64 o 
  -9   4   2       13.14       20.73     11.57 o 
  -8   4   2      142.42      181.99     17.86 o 
  -7   4   2       40.71       53.79     11.42 o 
  -6   4   2     3338.56     3392.78    232.90 o 
  -5   4   2       27.97       31.64     10.37 o 
  -4   4   2     3280.60     3528.20    223.27 o 
  -3   4   2      111.15      117.17     10.32 o 
  -2   4   2     2383.47     2293.87    103.82 o 
  -1   4   2       10.31        2.65     10.60 o 
   0   4   2      282.34      272.20     10.93 o 
   1   4   2      369.82      356.82     19.11 o 
   2   4   2     1096.07     1190.92     21.30 o 
   3   4   2       20.53       42.44     24.55 o 
   4   4   2     6615.64     6306.80     37.69 o 
   5   4   2       26.14       37.56     20.66 o 
   6   4   2      432.40      421.64     21.72 o 
   7   4   2        1.93       27.18     19.67 o 
   8   4   2     2356.70     2396.82     25.25 o 
   9   4   2      128.94      118.85     13.75 o 
  10   4   2      143.19      158.25     14.24 o 
  11   4   2       25.49       38.16     14.23 o 
  12   4   2        5.04       30.78     16.09 o 
  13   4   2        6.89        6.23     27.84 o 
 -13   5   2        6.90        6.60     16.12 o 
 -12   5   2       17.56       16.80     24.95 o 
 -11   5   2      461.25      501.35     47.01 o 
 -10   5   2        7.57       29.25     11.62 o 
  -9   5   2        2.76        8.02     18.07 o 
  -8   5   2        8.36       13.75     11.58 o 
  -7   5   2       54.74       61.40     10.08 o 
  -6   5   2        0.13       -4.88     10.32 o 
  -5   5   2     4969.72     5144.02    316.70 o 
  -4   5   2       33.49       38.05      9.21 o 
  -3   5   2     3875.78     4068.65    193.75 o 
  -1   5   2     6107.60     5582.95    134.53 o 
   0   5   2      269.00      240.39     12.90 o 
   1   5   2    16443.54    16166.41    863.18 o 
   2   5   2      429.21      436.54     18.66 o 
   3   5   2       30.73       60.85     16.36 o 
   4   5   2        0.85        2.28     21.85 o 
   5   5   2     4775.06     4829.13     35.35 o 
   6   5   2       30.88       21.58     21.48 o 
   7   5   2       33.86       61.45     21.72 o 
   8   5   2       15.87       24.39     14.88 o 
   9   5   2      101.14      113.01     13.88 o 
  10   5   2       60.55       57.36     20.43 o 
  11   5   2      400.39      394.23     13.79 o 
  12   5   2        0.72        7.98     17.26 o 
  13   5   2        5.14        2.54     15.13 o 
 -12   6   2        7.01       24.13     12.54 o 
 -11   6   2       20.60       25.37     15.75 o 
 -10   6   2       70.27       87.77     11.96 o 
  -9   6   2       26.06       37.01     11.76 o 
  -8   6   2     1000.07     1009.47     67.11 o 
  -7   6   2        0.21       15.45     10.08 o 
  -6   6   2      401.34      405.42     27.10 o 
  -5   6   2        7.77        7.85     10.34 o 
  -4   6   2     7454.74     7107.60    373.55 o 
  -3   6   2        7.53       12.09     11.98 o 
  -2   6   2        1.52       18.60     10.01 o 
  -1   6   2      957.78      865.24     26.55 o 
   0   6   2      363.10      366.64     12.71 o 
   1   6   2       36.76       36.99     10.13 o 
   2   6   2     6304.95     6322.83     29.23 o 
   3   6   2      135.25      150.32     16.14 o 
   4   6   2      897.65      954.75     20.91 o 
   5   6   2        4.73       -6.53     22.54 o 
   6   6   2      726.96      725.62     20.03 o 
   7   6   2      278.95      272.70     22.54 o 
   8   6   2      240.96      251.74     18.75 o 
   9   6   2       16.83       39.23     14.06 o 
  10   6   2       31.43       70.21     14.18 o 
  11   6   2       73.81       86.18     16.19 o 
  12   6   2      343.53      378.79     21.19 o 
  13   6   2        8.26       19.37     13.90 o 
 -12   7   2        0.01        8.78     12.75 o 
 -11   7   2        2.00        4.86     12.76 o 
 -10   7   2        1.46       22.38     12.69 o 
  -9   7   2       22.34       28.71     11.73 o 
  -8   7   2        5.83        6.55     10.16 o 
  -7   7   2     4721.33     4652.66    294.80 o 
  -6   7   2       34.73       34.63      9.60 o 
  -5   7   2       38.22       47.59      8.96 o 
  -4   7   2      181.99      173.01     12.94 o 
  -3   7   2     1794.56     1627.93     70.66 o 
  -2   7   2      118.95      124.19     11.80 o 
  -1   7   2      890.66      840.67     21.33 o 
   0   7   2      181.39      144.12     13.54 o 
   1   7   2     1931.22     1877.64     82.20 o 
   2   7   2       21.58       17.23     10.98 o 
   3   7   2     8195.61     8609.07    112.17 o 
   4   7   2      155.25      174.13     17.13 o 
   5   7   2      416.27      392.10     23.40 o 
   6   7   2        3.07      -21.75     21.75 o 
   7   7   2      136.98      145.57     18.68 o 
   8   7   2      195.71      179.37     18.42 o 
   9   7   2      499.31      528.40     23.93 o 
  10   7   2        7.18       30.74     17.80 o 
  11   7   2        1.52      -15.92     15.92 o 
  12   7   2        1.77       20.26     20.87 o 
 -11   8   2        4.38       -4.76     13.21 o 
 -10   8   2      262.22      232.84     20.26 o 
  -9   8   2        0.95        8.83     12.91 o 
  -8   8   2       24.11       46.73     10.18 o 
  -7   8   2        1.53       20.31     10.23 o 
  -6   8   2     2840.75     2867.11    162.17 o 
  -5   8   2       61.57       55.49      9.95 o 
  -4   8   2      109.74      118.12      9.21 o 
  -3   8   2       35.96       43.25     10.10 o 
  -2   8   2       24.80       30.73     12.28 o 
  -1   8   2       25.13       20.47     11.53 o 
   0   8   2     2893.16     2629.07     94.49 o 
   1   8   2       80.14       90.35     17.98 o 
   2   8   2      514.46      483.39     27.00 o 
   3   8   2      103.38      134.76     17.29 o 
   4   8   2     5704.69     5985.44    126.76 o 
   5   8   2      234.54      243.30     14.32 o 
   6   8   2       22.65       50.16     22.57 o 
   7   8   2       27.94       26.86     17.69 o 
   8   8   2       55.17       56.60     22.51 o 
   9   8   2       64.23       87.09     22.90 o 
  10   8   2      679.97      680.47     20.89 o 
  11   8   2       13.44       24.89     20.41 o 
  12   8   2       27.81       29.41     15.33 o 
 -11   9   2       21.93       36.65     20.17 o 
 -10   9   2        0.00        4.01     17.97 o 
  -9   9   2      439.13      430.36     17.26 o 
  -8   9   2        3.33        8.12     10.44 o 
  -7   9   2      100.99      101.28     10.35 o 
  -6   9   2       30.23       24.70      9.54 o 
  -5   9   2     2638.99     2509.87    130.16 o 
  -4   9   2       11.97        1.73     11.04 o 
  -3   9   2      114.64      103.20     12.44 o 
  -2   9   2       57.44       52.32     11.92 o 
  -1   9   2       24.15       53.02     14.42 o 
   0   9   2       59.44       60.46     11.70 o 
   1   9   2     2812.01     2590.78     42.14 o 
   2   9   2        3.88       14.57     11.18 o 
   3   9   2      526.48      486.99     34.79 o 
   4   9   2       31.60       54.65     15.83 o 
   5   9   2      618.69      670.15     16.20 o 
   6   9   2      130.07      102.44     23.27 o 
   7   9   2      128.06      165.37     23.37 o 
   8   9   2        4.21       17.85     18.81 o 
   9   9   2       10.00       70.49     23.73 o 
  10   9   2       15.65       20.82     19.93 o 
  11   9   2      311.18      292.67     16.00 o 
 -10  10   2        2.53        9.55     11.79 o 
  -9  10   2        4.40        6.88     10.90 o 
  -8  10   2      374.66      339.83     19.78 o 
  -7  10   2        6.95       20.23     18.45 o 
  -6  10   2        0.96        1.40     16.81 o 
  -5  10   2       10.01       10.11     12.20 o 
  -4  10   2     1037.81      987.69     62.81 o 
  -3  10   2      104.76       88.17     12.70 o 
  -2  10   2      636.48      589.33     30.40 o 
  -1  10   2      118.46      109.92     13.41 o 
   0  10   2      139.75      159.44     21.88 o 
   1  10   2        0.58       20.23     11.41 o 
   2  10   2     2189.42     2117.97     33.35 o 
   3  10   2      192.18      195.83     14.99 o 
   4  10   2        0.59       13.82     10.96 o 
   5  10   2        0.63       19.33     16.72 o 
   6  10   2      365.83      383.98     25.02 o 
   7  10   2       96.27       68.55     24.62 o 
   8  10   2      469.85      502.49     21.09 o 
   9  10   2        0.70       -1.09     24.65 o 
  10  10   2        0.59      -22.67     24.88 o 
  -9  11   2        0.29        9.14     13.22 o 
  -8  11   2        1.62       14.75     15.36 o 
  -7  11   2      283.76      317.21     25.38 o 
  -6  11   2       29.23       29.85     12.96 o 
  -5  11   2      197.46      176.39     12.93 o 
  -4  11   2       44.11       47.96     11.30 o 
  -3  11   2       38.02       57.38     12.08 o 
  -2  11   2       45.74       34.20     12.00 o 
  -1  11   2      664.52      649.09     27.86 o 
   0  11   2        0.34        3.63     12.73 o 
   1  11   2       51.18       60.37     11.62 o 
   2  11   2        4.71        5.34     15.33 o 
   3  11   2      452.98      432.76     16.09 o 
   4  11   2       26.51        7.13     10.15 o 
   5  11   2       79.39       99.94     15.54 o 
   6  11   2       44.36       33.63     25.64 o 
   7  11   2       33.30       56.04     25.64 o 
   8  11   2       36.55       60.46     25.25 o 
   9  11   2      188.22      214.22     26.24 o 
  -7  12   2        1.25       -0.30     13.64 o 
  -6  12   2      181.29      181.40     14.17 o 
  -5  12   2       10.33       15.89     12.99 o 
  -4  12   2      353.73      312.17     23.52 o 
  -3  12   2       26.76       57.78     12.36 o 
  -2  12   2       11.84        2.53     19.35 o 
  -1  12   2        4.82       10.74     12.03 o 
   0  12   2      886.98      798.17     13.22 o 
   1  12   2        0.12      -10.46     10.46 o 
   2  12   2      221.86      210.91     12.80 o 
   3  12   2       27.08       44.44     18.49 o 
   4  12   2        5.50       17.03     11.65 o 
   5  12   2       59.68       54.96     14.21 o 
   6  12   2      155.74      169.43     13.83 o 
   7  12   2        6.24        2.87     25.91 o 
   8  12   2        3.40       25.15     26.90 o 
  -5  13   2       71.90       46.13     13.46 o 
  -4  13   2       16.57       54.49     12.94 o 
  -3  13   2      332.65      271.14     14.24 o 
  -2  13   2        6.16        3.57     12.38 o 
  -1  13   2        2.80       -0.69     12.27 o 
   0  13   2        2.06       -7.80     12.05 o 
   1  13   2      597.07      504.40     20.37 o 
   2  13   2       31.24       54.32     14.45 o 
   3  13   2        2.10        2.70     10.76 o 
   4  13   2       22.58       22.78     12.31 o 
   5  13   2        5.47       29.12     10.72 o 
   6  13   2       34.64        8.73     15.33 o 
  -2  14   2      202.10      190.56     15.30 o 
  -1  14   2        3.32       -1.26     14.54 o 
   0  14   2        3.98        9.87     11.20 o 
   1  14   2        2.13       30.91     14.74 o 
   2  14   2      208.77      173.55     12.93 o 
   3  14   2        5.68       -1.01     31.34 o 
  -1 -12   3        4.68       48.41     29.54 o 
   0 -12   3        1.19       -5.81     30.36 o 
  -5 -11   3      156.11      159.94     20.44 o 
  -4 -11   3        0.26       16.08     16.10 o 
  -3 -11   3        6.88       -8.07     38.84 o 
  -2 -11   3        0.16        8.81     12.97 o 
  -1 -11   3      548.99      469.82     35.54 o 
   0 -11   3        1.29       11.41     15.11 o 
   1 -11   3        0.70       17.51     12.95 o 
   2 -11   3        3.95       -3.07     13.46 o 
   3 -11   3      247.44      236.96     13.42 o 
   4 -11   3       41.38       34.27     14.37 o 
   5 -11   3      368.82      345.68     15.50 o 
  -7 -10   3        8.32       34.79     20.26 o 
  -6 -10   3       31.62       29.56     21.15 o 
  -5 -10   3       38.05       63.58     19.99 o 
  -4 -10   3      578.76      602.72     17.08 o 
  -3 -10   3        3.13        2.50     24.16 o 
  -2 -10   3        1.48       41.70     19.40 o 
  -1 -10   3        5.52       -3.83     10.18 o 
   0 -10   3      770.69      709.07     40.15 o 
   1 -10   3       49.41       57.48     13.20 o 
   2 -10   3        0.12       40.17     13.17 o 
   3 -10   3       14.89       37.07     13.55 o 
   4 -10   3        2.17       31.69     12.91 o 
   5 -10   3       18.51       37.89     13.21 o 
   6 -10   3      320.88      332.48     21.81 o 
   7 -10   3        0.23        6.05     16.20 o 
  -8  -9   3       38.62       27.03     21.62 o 
  -7  -9   3        2.66        0.12     23.58 o 
  -6  -9   3        1.46       40.81     38.08 o 
  -5  -9   3      215.39      223.64     19.98 o 
  -4  -9   3      102.91      114.20     19.59 o 
  -3  -9   3     1561.70     1605.98     32.82 o 
  -2  -9   3        1.87       21.73     26.62 o 
  -1  -9   3      180.80      208.75     23.56 o 
   0  -9   3       74.59       67.81     10.93 o 
   1  -9   3      227.63      238.60     12.24 o 
   2  -9   3       56.20       72.69     17.82 o 
   3  -9   3      108.41      120.54     31.36 o 
   4  -9   3        1.32       21.31     12.54 o 
   5  -9   3        1.40       15.74     12.89 o 
   6  -9   3       21.45       34.50     14.50 o 
   7  -9   3     1057.72     1031.39     58.51 o 
   8  -9   3        0.21       21.64     14.36 o 
 -10  -8   3        6.79       62.70     25.94 o 
  -9  -8   3        1.95       -3.07     20.53 o 
  -8  -8   3       82.82       76.04     20.49 o 
  -7  -8   3       27.65       39.32     18.47 o 
  -6  -8   3       67.88       91.34     18.69 o 
  -5  -8   3       13.42        4.23     20.26 o 
  -4  -8   3        2.54      -13.33     22.09 o 
  -3  -8   3        1.22       21.71     19.34 o 
  -2  -8   3     1201.12     1317.29     21.84 o 
  -1  -8   3       22.75       27.01     19.34 o 
   0  -8   3      516.70      468.64     33.56 o 
   1  -8   3       41.98       48.15     12.93 o 
   2  -8   3     1811.43     1776.35     81.76 o 
   3  -8   3       84.21      102.84     13.17 o 
   4  -8   3     1222.48     1182.31     28.95 o 
   5  -8   3        0.16       -3.75     13.60 o 
   6  -8   3       36.99       29.62     15.71 o 
   7  -8   3        5.06       28.93     13.41 o 
   8  -8   3     1077.04     1078.52     71.54 o 
   9  -8   3        0.30       41.73     16.31 o 
 -10  -7   3       55.96       53.56     24.49 o 
  -9  -7   3       51.74       40.49     19.83 o 
  -8  -7   3       29.86       49.93     19.60 o 
  -7  -7   3        1.36       16.79     17.35 o 
  -6  -7   3       35.39       59.11     17.99 o 
  -5  -7   3      685.81      802.63     51.68 o 
  -4  -7   3        0.30       10.78     15.58 o 
  -3  -7   3       85.52       69.85     17.05 o 
  -2  -7   3       16.88       33.41     19.17 o 
  -1  -7   3     2881.96     2909.61     45.63 o 
   0  -7   3      210.29      222.61     49.54 o 
   1  -7   3      686.10      665.87     34.38 o 
   2  -7   3       18.94       33.96     12.39 o 
   3  -7   3       94.77      127.39     13.19 o 
   4  -7   3      219.27      208.60     15.36 o 
   5  -7   3     1294.96     1320.19     52.02 o 
   6  -7   3       11.51       20.08     15.83 o 
   7  -7   3       58.26       90.91     14.98 o 
   8  -7   3        2.99        8.68     13.92 o 
   9  -7   3      675.13      691.51     79.32 o 
  10  -7   3        1.10        6.52     15.37 o 
 -11  -6   3        3.88      -23.56     23.56 o 
 -10  -6   3      177.96      195.34     23.70 o 
  -9  -6   3       23.83       15.31     22.28 o 
  -8  -6   3        1.56       28.48     22.80 o 
  -7  -6   3        4.33        5.78     19.34 o 
  -6  -6   3       69.25       67.07     15.68 o 
  -5  -6   3       29.06       45.42     18.16 o 
  -4  -6   3     4271.76     4671.03     24.95 o 
  -3  -6   3      101.02      120.99     27.74 o 
  -2  -6   3       18.56       51.48     15.62 o 
  -1  -6   3       25.59       38.83     17.44 o 
   0  -6   3      747.84      776.62     21.55 o 
   1  -6   3      343.40      372.14     18.90 o 
   2  -6   3     5997.04     5796.90    301.02 o 
   3  -6   3       34.09       21.72     13.35 o 
   4  -6   3      567.89      546.56     14.19 o 
   5  -6   3       12.62        1.34     12.50 o 
   6  -6   3     2069.04     2215.09    122.74 o 
   7  -6   3        3.68       40.85     14.24 o 
   8  -6   3        3.34       16.80     15.53 o 
   9  -6   3       11.42       17.09     14.28 o 
  10  -6   3       54.62       73.83     27.97 o 
  11  -6   3        2.17       -9.38     15.75 o 
 -12  -5   3        8.16       26.73     16.86 o 
 -11  -5   3        2.89        3.76     18.28 o 
 -10  -5   3        9.74       -9.77     22.21 o 
  -9  -5   3        2.12       27.69     17.82 o 
  -8  -5   3       41.86       54.88     19.21 o 
  -7  -5   3     2310.59     2412.85     28.61 o 
  -6  -5   3        9.68       21.58     16.61 o 
  -5  -5   3      141.25      139.95     16.06 o 
  -4  -5   3       14.09       27.04     16.09 o 
  -3  -5   3     3318.70     3441.42     31.88 o 
  -2  -5   3      133.19      106.34     16.96 o 
  -1  -5   3      189.30      199.61     25.38 o 
   0  -5   3       26.01       16.98     27.69 o 
   1  -5   3      243.78      281.64     19.30 o 
   2  -5   3      121.12      117.26     20.12 o 
   3  -5   3     7183.74     6849.07     48.46 o 
   4  -5   3       55.07       52.55     13.43 o 
   5  -5   3     2746.37     2863.60    108.18 o 
   6  -5   3        7.28       11.79     13.31 o 
   7  -5   3     1081.68     1254.30    112.23 o 
   8  -5   3        2.53        8.81     15.05 o 
   9  -5   3      608.57      623.62     33.72 o 
  10  -5   3        0.01       29.47     21.28 o 
  11  -5   3        6.10       13.95     12.91 o 
  12  -5   3        0.84      -13.49     13.49 o 
 -12  -4   3      158.50      168.90     22.89 o 
 -11  -4   3       58.65       49.29     14.41 o 
 -10  -4   3      290.03      285.14     23.43 o 
  -9  -4   3       35.27       47.16     21.25 o 
  -8  -4   3        1.40       27.52     17.43 o 
  -7  -4   3      190.04      201.94     22.24 o 
  -6  -4   3     6264.83     6376.56    141.91 o 
  -5  -4   3       49.84       43.97     16.76 o 
  -4  -4   3      179.06      168.64     17.58 o 
  -3  -4   3       27.16       35.84     17.99 o 
  -2  -4   3     2468.68     2429.32     24.12 o 
  -1  -4   3      713.78      674.30     46.78 o 
   0  -4   3     3510.52     3350.04     44.09 o 
   1  -4   3       16.41       51.82     20.71 o 
   2  -4   3     1380.32     1402.38     50.61 o 
   3  -4   3       28.05       31.92     12.16 o 
   4  -4   3     7823.33     8065.53    105.25 o 
   5  -4   3        0.36       10.63     13.49 o 
   6  -4   3     1051.95     1158.32     73.89 o 
   7  -4   3        3.12       25.84     13.88 o 
   8  -4   3      567.44      607.26     33.04 o 
   9  -4   3        7.02       22.52     12.33 o 
  10  -4   3      796.63      813.98     13.50 o 
  11  -4   3        7.38       13.42     17.17 o 
  12  -4   3       28.91       -0.50     12.26 o 
 -13  -3   3        9.42       28.73     17.67 o 
 -12  -3   3        0.05        3.73     15.93 o 
 -11  -3   3      323.47      314.02     16.29 o 
 -10  -3   3       80.79      121.14     27.66 o 
  -9  -3   3      196.04      221.51     20.96 o 
  -8  -3   3        7.06        2.24     20.69 o 
  -7  -3   3        7.89       25.81     21.25 o 
  -6  -3   3      242.39      253.16     22.71 o 
  -5  -3   3     6424.76     6513.81     63.45 o 
  -4  -3   3      351.88      303.94     25.76 o 
  -3  -3   3     2585.49     2929.80     76.65 o 
  -2  -3   3        0.26       13.38     15.95 o 
  -1  -3   3        3.40       -9.32     19.46 o 
   0  -3   3       61.57       60.10     18.07 o 
   1  -3   3     6758.13     6843.60     35.81 o 
   2  -3   3      109.05      108.02     12.52 o 
   3  -3   3     2418.62     2406.29     35.27 o 
   4  -3   3        2.19      -10.18     14.15 o 
   5  -3   3     8933.37     9639.06    503.45 o 
   6  -3   3        0.02       10.40     10.57 o 
   7  -3   3      170.84      191.55     11.78 o 
   8  -3   3       14.09        7.25     13.43 o 
   9  -3   3      153.09      159.76     12.76 o 
  10  -3   3        0.00       14.24     12.34 o 
  11  -3   3     1737.92     1679.49     33.93 o 
  12  -3   3        0.45       -7.01     17.86 o 
  13  -3   3       29.28       36.00     14.23 o 
 -13  -2   3       50.04       31.36     16.16 o 
 -12  -2   3       24.09       -2.58     28.94 o 
 -11  -2   3       16.05       35.20     13.82 o 
 -10  -2   3      201.52      218.18     15.37 o 
  -9  -2   3       38.84       33.08     14.42 o 
  -8  -2   3     1171.32     1201.41     23.66 o 
  -7  -2   3        1.45        8.81     20.56 o 
  -6  -2   3      228.76      246.33     21.98 o 
  -5  -2   3       26.10       18.84     22.14 o 
  -4  -2   3     6502.27     6487.99     53.10 o 
  -3  -2   3      445.56      406.92     15.33 o 
  -2  -2   3     1041.21     1232.39     22.12 o 
  -1  -2   3       31.19       56.75     21.00 o 
   0  -2   3     1640.22     1709.76     25.18 o 
   1  -2   3        1.02       11.26     18.20 o 
   2  -2   3    11055.56    11017.15     43.96 o 
   3  -2   3      201.94      212.12     13.53 o 
   4  -2   3     1470.01     1520.61     49.78 o 
   5  -2   3      122.63      126.35     11.33 o 
   6  -2   3     2686.94     2812.08     90.12 o 
   7  -2   3       11.86       27.52     12.60 o 
   8  -2   3      924.23      893.13     31.48 o 
   9  -2   3       14.03       11.83     14.35 o 
  10  -2   3       67.08       59.98     11.75 o 
  11  -2   3        1.52       16.14     12.03 o 
  12  -2   3      607.49      638.97     14.17 o 
  13  -2   3        0.48       -1.09     17.35 o 
 -13  -1   3      231.12      226.09     13.18 o 
 -12  -1   3       13.15       18.94     15.92 o 
 -11  -1   3       29.87       36.93     14.14 o 
 -10  -1   3       26.11       18.89     14.49 o 
  -9  -1   3       48.16       39.44     13.91 o 
  -8  -1   3       82.45       93.98     18.63 o 
  -7  -1   3     1582.45     1425.66     24.39 o 
  -6  -1   3       93.27      113.10     20.86 o 
  -5  -1   3        7.63       14.69     20.86 o 
  -4  -1   3      289.73      330.65     24.95 o 
  -3  -1   3    13933.99    14936.57    470.89 o 
  -2  -1   3      246.07      233.45     20.46 o 
  -1  -1   3     6940.28     7350.22     40.28 o 
   0  -1   3        0.01       -8.01     21.59 o 
   1  -1   3     5083.57     5224.84     73.58 o 
   2  -1   3        4.62       20.86     20.77 o 
   3  -1   3     7875.20     8443.32     75.10 o 
   4  -1   3       12.29        5.53     13.46 o 
   5  -1   3      143.41      137.61     11.99 o 
   6  -1   3      106.48      107.03     12.64 o 
   7  -1   3      147.20      175.65     12.92 o 
   8  -1   3       63.48       84.51     12.73 o 
   9  -1   3      942.93      957.62     27.49 o 
  10  -1   3        3.05       18.43     11.95 o 
  11  -1   3       97.16      122.02     20.21 o 
  12  -1   3        0.10        3.43     16.86 o 
  13  -1   3      272.73      279.20     17.32 o 
 -13   0   3       22.40       28.03     17.18 o 
 -12   0   3       94.61      116.85     11.45 o 
 -11   0   3       54.98       54.41     11.92 o 
 -10   0   3      351.70      343.53     14.96 o 
  -9   0   3        1.74       18.73     14.07 o 
  -8   0   3       27.91       32.61     13.55 o 
  -7   0   3        0.28       11.29     15.92 o 
  -6   0   3     5261.61     4875.60     33.00 o 
  -5   0   3      250.21      243.79     21.45 o 
  -4   0   3     4453.61     4786.30     38.74 o 
  -3   0   3      691.87      707.23     19.51 o 
  -2   0   3     1525.09     1772.00     47.70 o 
  -1   0   3        7.13       18.29     24.76 o 
   0   0   3      750.54      707.46     29.30 o 
   1   0   3       56.96       76.69     24.25 o 
   2   0   3     4125.42     4482.81     31.14 o 
   3   0   3      599.96      614.96     41.99 o 
   4   0   3     8110.27     7965.09     31.21 o 
   5   0   3       48.69       50.08     11.70 o 
   6   0   3       60.59       38.38     12.91 o 
   7   0   3        0.37       14.97     11.01 o 
   8   0   3       25.65       17.35     12.92 o 
   9   0   3       90.65      112.96     12.03 o 
  10   0   3     1916.17     1954.13    112.90 o 
  11   0   3       36.08       54.08     16.25 o 
  12   0   3      107.85      115.56     17.44 o 
  13   0   3       29.13       20.99     16.92 o 
  14   0   3      114.68      137.02     28.98 o 
 -13   1   3       78.55       48.36     13.08 o 
 -12   1   3        0.98       26.57     12.04 o 
 -11   1   3        5.44       25.87     47.85 o 
 -10   1   3        4.40      -12.97     14.19 o 
  -9   1   3     2896.46     2735.79     43.76 o 
  -8   1   3        6.64       -4.49     19.04 o 
  -7   1   3      608.42      569.52     21.32 o 
  -6   1   3       92.69       83.83     21.98 o 
  -5   1   3     4326.30     4124.04     34.09 o 
  -4   1   3      432.78      438.70     22.21 o 
  -3   1   3    14079.40    14313.02     67.98 o 
  -2   1   3      131.03      126.07     33.00 o 
  -1   1   3      498.62      519.05     34.06 o 
   0   1   3       11.33       13.95     36.61 o 
   1   1   3     7727.51     8197.21     72.80 o 
   2   1   3      139.69      132.77     18.23 o 
   3   1   3     2939.21     2875.20     23.87 o 
   4   1   3       65.12       49.58     13.88 o 
   5   1   3     1835.55     1880.51    110.55 o 
   6   1   3      157.30      175.38     12.16 o 
   7   1   3     2522.03     2390.26    164.77 o 
   8   1   3       10.24       21.81     11.65 o 
   9   1   3      388.05      415.93     31.39 o 
  10   1   3        0.33       41.29     17.50 o 
  11   1   3     1156.24     1319.15    194.96 o 
  12   1   3       13.11       35.25     17.50 o 
  13   1   3       10.10       33.27     15.74 o 
  14   1   3        2.90      -10.14     18.98 o 
 -13   2   3       26.20       21.53     15.90 o 
 -12   2   3      681.66      633.78     59.77 o 
 -11   2   3        0.18       12.16     38.40 o 
 -10   2   3        7.89       20.71     14.41 o 
  -9   2   3       21.33       29.66     14.16 o 
  -8   2   3     2883.01     2814.69    196.61 o 
  -7   2   3       29.73       29.19     14.67 o 
  -6   2   3      505.77      558.30     24.45 o 
  -5   2   3       10.22       19.98     13.76 o 
  -4   2   3     7594.77     7495.05    372.73 o 
  -3   2   3      336.58      347.39     17.17 o 
  -2   2   3    10950.36    11772.49    814.99 o 
  -1   2   3      362.57      420.50     18.16 o 
   1   2   3      123.59      110.00     16.00 o 
   2   2   3    31415.58    30760.91     99.27 o 
   3   2   3       21.03       26.85     15.27 o 
   4   2   3      353.42      372.56     18.48 o 
   5   2   3      118.97      113.40     19.77 o 
   6   2   3        8.65       12.77     19.97 o 
   7   2   3      332.69      326.95     20.69 o 
   8   2   3     5176.95     5098.36     30.10 o 
   9   2   3      157.76      155.87     21.32 o 
  10   2   3       27.45       43.65     15.90 o 
  11   2   3        2.69       18.78     17.10 o 
  12   2   3      564.70      582.78     84.06 o 
  13   2   3        3.18        2.72     17.84 o 
  14   2   3       12.48       24.25     18.98 o 
 -13   3   3       87.60       93.16     16.05 o 
 -12   3   3       18.44       60.42     15.38 o 
 -11   3   3     1228.47     1234.53    127.27 o 
 -10   3   3        2.40        3.14     14.49 o 
  -9   3   3      309.96      310.15     39.07 o 
  -8   3   3        4.96       25.37     12.86 o 
  -7   3   3     3974.33     4234.91    486.32 o 
  -6   3   3      198.91      234.25     33.13 o 
  -5   3   3      469.12      471.67     37.04 o 
  -4   3   3      547.40      515.30     45.97 o 
  -3   3   3        2.43        8.61     11.04 o 
  -2   3   3        0.04       13.34     11.44 o 
   0   3   3        0.02        6.49     16.32 o 
   1   3   3    10944.98    11484.49    153.30 o 
   2   3   3        0.65        9.54     20.49 o 
   3   3   3    11244.33    10708.03     51.09 o 
   4   3   3      332.90      344.28     21.25 o 
   5   3   3      667.91      548.73     20.76 o 
   6   3   3       18.54       41.15     16.30 o 
   7   3   3        6.80      -19.74     19.74 o 
   8   3   3        2.51       21.48     20.03 o 
   9   3   3     5985.59     5720.26     31.29 o 
  10   3   3        2.38       18.25     16.80 o 
  11   3   3      101.30      144.52     22.31 o 
  12   3   3       32.25       53.80     24.19 o 
  13   3   3        9.82       34.09     17.57 o 
  14   3   3       13.13       36.30     24.06 o 
 -13   4   3        2.34       14.01     15.97 o 
 -12   4   3       23.16       45.22     15.28 o 
 -11   4   3       11.77       24.03     21.39 o 
 -10   4   3     2055.56     2105.02    312.96 o 
  -9   4   3       16.21       10.96     14.55 o 
  -8   4   3      645.18      629.29     61.90 o 
  -7   4   3       39.42       28.26     11.67 o 
  -6   4   3     2692.38     2772.27    250.85 o 
  -5   4   3        2.25        6.80      9.89 o 
  -4   4   3     4025.99     4191.65    280.31 o 
  -3   4   3       13.52        8.48     10.98 o 
  -2   4   3     2037.26     2211.89    144.31 o 
  -1   4   3        0.06        4.03     12.65 o 
   0   4   3    21315.38    21752.59     64.09 o 
   1   4   3       83.15       95.47     13.59 o 
   2   4   3     3973.60     4094.00    230.45 o 
   3   4   3       22.85       25.68     22.01 o 
   4   4   3     1872.06     1999.99     28.74 o 
   5   4   3      140.69      112.34     19.60 o 
   6   4   3     7046.31     6740.52     35.68 o 
   7   4   3       64.34       67.79     20.00 o 
   8   4   3      375.81      370.94     20.82 o 
   9   4   3       30.13       39.11     20.40 o 
  10   4   3     1162.21     1174.74     23.86 o 
  11   4   3       27.06       34.16     21.65 o 
  12   4   3        0.32       40.04     16.73 o 
  13   4   3       15.50       19.45     16.29 o 
 -13   5   3      138.29      116.49     17.34 o 
 -12   5   3        2.81        2.15     16.52 o 
 -11   5   3       64.76       80.42     23.33 o 
 -10   5   3       62.35       32.25     14.85 o 
  -9   5   3      775.73      802.91     51.88 o 
  -8   5   3       16.98       17.89     13.57 o 
  -7   5   3       69.83       63.62     10.69 o 
  -6   5   3      283.41      258.41     17.16 o 
  -5   5   3      219.99      262.69     15.38 o 
  -4   5   3       73.37       74.77     10.43 o 
  -3   5   3     5494.59     5234.37    319.79 o 
  -2   5   3      218.82      233.39     18.32 o 
  -1   5   3      720.76      688.71     15.62 o 
   0   5   3      123.52      123.77     10.95 o 
   1   5   3    24143.18    23284.47   1155.19 o 
   2   5   3      615.84      568.91     25.85 o 
   3   5   3     2642.01     2935.41     33.99 o 
   4   5   3      130.20      110.49     22.54 o 
   5   5   3     1658.73     1668.65     26.57 o 
   6   5   3      197.67      193.29     21.78 o 
   7   5   3     2287.06     2117.23     44.95 o 
   8   5   3        0.06       -0.72     14.54 o 
   9   5   3       24.93       49.82     22.79 o 
  10   5   3       57.50       92.47     16.62 o 
  11   5   3      394.73      394.78     15.99 o 
  12   5   3       27.39       41.77     15.70 o 
  13   5   3       88.17       87.43     16.60 o 
 -12   6   3      156.60      152.53     16.07 o 
 -11   6   3        2.56        7.11     12.02 o 
 -10   6   3        9.18       25.73     11.67 o 
  -9   6   3       24.87       26.76     11.60 o 
  -8   6   3      207.70      245.26     29.90 o 
  -7   6   3       59.12       63.01     12.73 o 
  -6   6   3     2307.85     2234.77    165.50 o 
  -5   6   3      146.10      147.98     11.11 o 
  -4   6   3       82.73      108.53     11.11 o 
  -3   6   3       37.12       42.98      9.97 o 
  -2   6   3     9111.68     8574.78    271.57 o 
  -1   6   3      368.92      368.86     14.47 o 
   0   6   3     1489.05     1701.90     48.18 o 
   1   6   3       20.58       30.17     11.70 o 
   2   6   3     3475.56     3383.75    166.71 o 
   3   6   3      517.79      518.84     17.03 o 
   4   6   3      680.54      579.91     22.90 o 
   5   6   3      101.24       86.10     22.11 o 
   6   6   3      725.94      707.60     23.76 o 
   7   6   3       36.97       50.16     21.35 o 
   8   6   3     3365.80     3311.03     41.01 o 
   9   6   3       12.68       -9.98     13.27 o 
  10   6   3        8.88        6.17     13.46 o 
  11   6   3       45.45       43.32     12.45 o 
  12   6   3       66.38       82.82     14.55 o 
  13   6   3       24.06       26.81     16.40 o 
 -12   7   3        6.94       19.82     16.19 o 
 -11   7   3      237.85      214.57     12.57 o 
 -10   7   3        3.60       24.15     12.08 o 
  -9   7   3        2.57        5.34     11.67 o 
  -8   7   3        0.97        5.04     12.90 o 
  -7   7   3      795.78      865.08     54.23 o 
  -6   7   3        7.47       16.60      9.44 o 
  -5   7   3     3832.51     3805.85    264.39 o 
  -4   7   3        1.93       -1.16      9.87 o 
  -3   7   3      161.47      161.70     11.90 o 
  -2   7   3       33.62       28.80      9.60 o 
  -1   7   3     2510.41     2258.28     79.42 o 
   0   7   3       90.18       77.55     13.31 o 
   1   7   3       27.19       21.67     24.39 o 
   2   7   3       94.36       75.00     10.94 o 
   3   7   3      238.95      235.12     17.44 o 
   4   7   3       77.90       55.18     22.54 o 
   5   7   3     4328.20     4225.62     30.13 o 
   6   7   3      103.81      111.94     21.52 o 
   7   7   3      181.31      157.02     17.89 o 
   8   7   3       13.28        7.39     20.76 o 
   9   7   3     1048.92     1039.77     47.42 o 
  10   7   3       61.64       59.82     15.24 o 
  11   7   3       60.25       94.88     14.35 o 
  12   7   3        0.32        8.60     14.40 o 
 -11   8   3        5.93       -0.90     13.17 o 
 -10   8   3      431.22      429.57     52.95 o 
  -9   8   3        0.10       -0.60     10.98 o 
  -8   8   3      310.27      275.44     23.77 o 
  -7   8   3       76.68       81.58     16.15 o 
  -6   8   3      575.21      631.37     64.86 o 
  -5   8   3       12.72       16.45     10.57 o 
  -4   8   3     2951.81     2855.42    178.16 o 
  -3   8   3       14.23       25.82      9.86 o 
  -2   8   3     2546.60     2522.03     85.85 o 
  -1   8   3        0.74       16.42     11.97 o 
   0   8   3     3026.94     2830.40    129.38 o 
   1   8   3      250.42      239.78     14.48 o 
   2   8   3     1277.17     1237.41     46.19 o 
   3   8   3      306.59      276.64     18.00 o 
   4   8   3       18.08       38.08     14.97 o 
   5   8   3       17.08       38.41     22.57 o 
   6   8   3     1420.72     1435.89     22.14 o 
   7   8   3        0.25      -20.23     21.06 o 
   8   8   3        1.52        8.25     22.01 o 
   9   8   3       26.89       11.78     22.71 o 
  10   8   3      200.89      162.88     27.06 o 
  11   8   3       34.55       48.96     13.89 o 
  12   8   3      105.45      122.12     15.25 o 
 -11   9   3        1.02      -10.18     12.77 o 
 -10   9   3        2.40       -5.54     21.21 o 
  -9   9   3      285.26      317.25     11.97 o 
  -8   9   3        4.07       -9.80      9.80 o 
  -7   9   3      209.51      224.67     23.97 o 
  -6   9   3        5.44       11.35      9.40 o 
  -5   9   3      230.92      240.91      9.97 o 
  -4   9   3        0.51        3.78      9.05 o 
  -3   9   3     2440.80     2340.38    108.77 o 
  -2   9   3        7.18       22.76     11.03 o 
  -1   9   3       13.84       16.98     11.64 o 
   0   9   3       72.47       59.26     11.61 o 
   1   9   3      620.65      543.36     13.12 o 
   2   9   3      236.65      215.38     11.38 o 
   3   9   3     2768.19     2522.53    122.41 o 
   4   9   3       17.11       18.95     10.80 o 
   5   9   3       44.07       42.94     23.73 o 
   6   9   3        2.68       18.18     17.99 o 
   7   9   3      617.11      636.74     20.26 o 
   8   9   3       35.83       42.41     22.77 o 
   9   9   3       68.96       56.00     19.21 o 
  10   9   3       16.15        0.23     12.88 o 
  11   9   3       38.59       19.21     14.74 o 
 -10  10   3       12.53        7.85     11.15 o 
  -9  10   3        9.17       22.96     10.72 o 
  -8  10   3       24.53       27.35     10.59 o 
  -7  10   3        0.26       11.41     12.89 o 
  -6  10   3      682.46      647.67     44.73 o 
  -5  10   3       27.26       35.47      9.27 o 
  -4  10   3        2.92       23.28     11.96 o 
  -3  10   3       30.21       25.92     11.91 o 
  -2  10   3     1279.30     1209.76     71.21 o 
  -1  10   3      106.57      106.55     11.95 o 
   0  10   3       85.95       81.41     11.42 o 
   1  10   3      137.36      137.02     15.51 o 
   2  10   3       13.77       18.87     11.15 o 
   3  10   3        5.24        3.81     11.12 o 
   4  10   3     1496.01     1469.06     63.05 o 
   5  10   3       18.79       10.46     16.85 o 
   6  10   3       27.90       34.36     24.22 o 
   7  10   3        9.44      -17.29     24.42 o 
   8  10   3      327.69      286.36     20.63 o 
   9  10   3       38.60       43.50     23.66 o 
  10  10   3      160.40      209.23     25.31 o 
  -9  11   3       34.93       25.65     10.96 o 
  -8  11   3        8.10       11.35     10.69 o 
  -7  11   3        5.64        1.69     10.85 o 
  -6  11   3        1.16       -2.01     12.93 o 
  -5  11   3     1034.15     1000.56     83.26 o 
  -4  11   3        6.40       12.24     12.72 o 
  -3  11   3        5.69       17.48     12.41 o 
  -2  11   3       64.09       61.29     12.64 o 
  -1  11   3      288.98      290.67     17.91 o 
   0  11   3       38.96       49.55     11.26 o 
   1  11   3      287.78      277.95     10.95 o 
   2  11   3       17.54       38.11     11.27 o 
   3  11   3       18.00       26.02      9.89 o 
   4  11   3       69.87       64.67     11.21 o 
   5  11   3     1559.33     1415.48     54.16 o 
   6  11   3       24.77       50.06     35.03 o 
   7  11   3        5.01        5.54     24.49 o 
   8  11   3       10.14       -0.10     20.49 o 
   9  11   3        4.53        4.55     20.40 o 
  -8  12   3       59.85       73.34     21.81 o 
  -7  12   3        4.36       14.79     13.06 o 
  -6  12   3       85.89       61.96     13.62 o 
  -5  12   3       12.54       15.67     12.59 o 
  -4  12   3      787.79      750.76     57.32 o 
  -3  12   3        8.26       31.87     13.61 o 
  -2  12   3        0.43       -1.75     15.78 o 
  -1  12   3        0.70       -5.84     10.72 o 
   0  12   3       53.53       56.47     11.89 o 
   1  12   3      123.02      107.57     11.87 o 
   2  12   3     1485.49     1372.77     13.29 o 
   3  12   3        0.22      -10.86     11.08 o 
   4  12   3       80.86       95.61     10.56 o 
   5  12   3        6.87       13.03     11.75 o 
   6  12   3      211.71      210.32     38.46 o 
   7  12   3       21.96       48.11     13.55 o 
   8  12   3       12.50       -1.09     25.25 o 
  -6  13   3        0.61       20.42     12.12 o 
  -5  13   3        1.23       20.98     12.81 o 
  -4  13   3       10.13       25.52     12.51 o 
  -3  13   3      598.01      582.51     42.38 o 
  -2  13   3       53.15       53.33     12.71 o 
  -1  13   3      218.67      195.07     18.80 o 
   0  13   3       22.15       45.93     12.06 o 
   1  13   3        0.08       11.31     10.52 o 
   2  13   3        7.41       16.95     10.55 o 
   3  13   3      398.06      334.51     11.15 o 
   4  13   3        0.04       20.63     12.71 o 
   5  13   3      123.77      129.58     12.47 o 
   6  13   3        7.11       22.09     24.55 o 
  -4  14   3       55.22       31.62     29.24 o 
  -3  14   3        6.67        9.33     22.54 o 
  -2  14   3       39.84       40.47     12.67 o 
  -1  14   3       35.33       23.39     12.44 o 
   0  14   3       62.24       86.46     11.08 o 
   1  14   3        0.28        7.83     12.65 o 
   2  14   3       11.36       10.70     12.14 o 
   3  14   3        5.32       29.78     12.20 o 
   4  14   3       60.30       59.80     12.54 o 
  -3 -11   4       80.22       79.53     38.25 o 
  -2 -11   4        0.12        5.34     13.65 o 
  -1 -11   4        4.25       23.25     13.67 o 
   0 -11   4       35.30       44.47     11.90 o 
   1 -11   4      263.49      282.31     24.07 o 
   2 -11   4       12.34       24.53     17.16 o 
   3 -11   4       12.16       11.14     15.74 o 
  -6 -10   4        6.69       40.13     19.89 o 
  -5 -10   4        0.22       -3.92     27.29 o 
  -4 -10   4      170.21      190.47     20.28 o 
  -3 -10   4       45.52       40.01     19.90 o 
  -2 -10   4       98.22      129.31     41.55 o 
  -1 -10   4        1.58       33.73     13.23 o 
   0 -10   4       10.21       23.30     13.26 o 
   1 -10   4       29.82       29.19     12.83 o 
   2 -10   4      557.56      556.33     26.05 o 
   3 -10   4       14.43        5.73     13.79 o 
   4 -10   4        6.16       14.82     13.29 o 
   5 -10   4       15.84       10.90     21.60 o 
   6 -10   4      106.94      130.12     16.28 o 
  -7  -9   4      161.49      161.32     23.12 o 
  -6  -9   4        2.95       24.37     19.35 o 
  -5  -9   4        3.01       24.95     19.54 o 
  -4  -9   4        0.47      -17.30     17.30 o 
  -3  -9   4      299.32      283.73     18.18 o 
  -2  -9   4      190.10      202.19     17.57 o 
  -1  -9   4      497.12      546.71     30.79 o 
   0  -9   4        5.25       32.17     13.02 o 
   1  -9   4      540.95      561.39     44.18 o 
   2  -9   4        4.84       -1.67     13.38 o 
   3  -9   4      852.29      840.02     23.69 o 
   4  -9   4       20.21       52.93     13.97 o 
   5  -9   4      108.83      118.43     14.39 o 
   6  -9   4        0.94       -6.31     14.63 o 
   7  -9   4        0.25       -1.06     14.07 o 
  -9  -8   4        2.22        2.34     26.07 o 
  -8  -8   4        0.60        9.67     25.35 o 
  -7  -8   4        2.48        5.41     34.06 o 
  -6  -8   4      470.89      480.26     38.58 o 
  -5  -8   4      130.79      147.87     16.76 o 
  -4  -8   4      258.02      320.31     31.19 o 
  -3  -8   4        2.16       16.21     17.52 o 
  -2  -8   4       21.60       29.69     23.12 o 
  -1  -8   4       39.01       71.68     17.50 o 
   0  -8   4      952.50     1003.79     42.75 o 
   1  -8   4       19.30       29.19     14.78 o 
   2  -8   4      177.52      165.73     13.50 o 
   3  -8   4        0.09       29.22     13.76 o 
   4  -8   4      738.56      816.93     14.53 o 
   5  -8   4       46.17       60.49     14.03 o 
   6  -8   4      400.68      445.19     20.24 o 
   7  -8   4        0.58       19.40     14.84 o 
   8  -8   4       28.22       24.24     14.82 o 
   9  -8   4        2.86       26.94     15.36 o 
 -10  -7   4       18.87       52.28     25.35 o 
  -9  -7   4      324.93      318.70     24.59 o 
  -8  -7   4       24.51       12.71     24.39 o 
  -7  -7   4       92.01       92.66     25.64 o 
  -6  -7   4       12.02      -17.09     18.38 o 
  -5  -7   4       78.39       65.08     28.94 o 
  -4  -7   4      157.43      205.35     16.73 o 
  -3  -7   4      898.60      915.70     21.85 o 
  -2  -7   4       19.43       58.12     19.29 o 
  -1  -7   4       14.27       12.16     17.42 o 
   0  -7   4       26.04       37.22     17.70 o 
   1  -7   4     1696.40     1733.98    116.70 o 
   2  -7   4        0.91      -13.09     13.09 o 
   3  -7   4      197.53      199.65     13.64 o 
   4  -7   4       48.10       51.83     19.76 o 
   5  -7   4      134.97      152.27     15.51 o 
   6  -7   4       23.98       55.64     15.14 o 
   7  -7   4      943.39      970.14     86.34 o 
   8  -7   4        0.10       27.25     16.88 o 
   9  -7   4      112.56      119.89     22.61 o 
  10  -7   4        0.44       14.88     14.99 o 
 -11  -6   4        1.91        3.53     20.46 o 
 -10  -6   4       43.85       77.88     24.06 o 
  -9  -6   4       30.57       40.66     23.70 o 
  -8  -6   4      278.38      260.78     24.09 o 
  -7  -6   4       12.54       -4.31     16.60 o 
  -6  -6   4        2.83       -6.82     25.84 o 
  -5  -6   4        1.09       17.10     18.43 o 
  -4  -6   4      560.99      616.94     19.29 o 
  -3  -6   4      232.07      236.40     15.67 o 
  -2  -6   4     3416.14     3422.13     79.85 o 
  -1  -6   4        2.36       25.58     19.62 o 
   0  -6   4      439.99      444.45     20.74 o 
   1  -6   4        0.35       40.87     36.19 o 
   2  -6   4     3308.39     3348.01    194.28 o 
   3  -6   4      164.15      174.66     14.29 o 
   4  -6   4       62.94       75.20     13.36 o 
   5  -6   4        6.58       20.37     14.71 o 
   6  -6   4      171.60      179.10     13.27 o 
   7  -6   4       12.05       24.72     15.44 o 
   8  -6   4     1265.31     1406.52    125.15 o 
   9  -6   4        4.18       -1.86     16.38 o 
  10  -6   4       82.66      113.35     18.93 o 
  11  -6   4        4.39       19.29     37.90 o 
 -11  -5   4      166.07      190.09     19.93 o 
 -10  -5   4       43.24       56.20     18.81 o 
  -9  -5   4       27.48       13.50     21.98 o 
  -8  -5   4        2.56       28.35     22.28 o 
  -7  -5   4      489.60      518.10     20.03 o 
  -6  -5   4      186.83      196.99     16.91 o 
  -5  -5   4      544.58      628.22     16.81 o 
  -4  -5   4        7.75        8.13     17.54 o 
  -3  -5   4      199.90      241.74     16.76 o 
  -2  -5   4      197.74      228.66     19.07 o 
  -1  -5   4     6943.52     6670.57    295.01 o 
   0  -5   4       74.06       89.44     17.36 o 
   1  -5   4      962.50      972.52     22.26 o 
   2  -5   4       57.57       73.19     12.43 o 
   3  -5   4     2518.88     2491.27     68.75 o 
   4  -5   4        2.51        8.50     15.91 o 
   5  -5   4      203.71      208.79     14.16 o 
   6  -5   4       39.11       30.55     13.38 o 
   7  -5   4      404.65      414.17     57.83 o 
   8  -5   4       10.92       -6.24     15.96 o 
   9  -5   4     1954.88     2067.72     92.26 o 
  10  -5   4        0.48      -15.57     17.89 o 
  11  -5   4       12.28       51.25     18.09 o 
 -12  -4   4        0.08        0.59     16.49 o 
 -11  -4   4       19.73       25.71     22.54 o 
 -10  -4   4     1027.63     1038.41     24.42 o 
  -9  -4   4      103.41       92.24     21.78 o 
  -8  -4   4       34.41       15.91     17.69 o 
  -7  -4   4        0.14       10.16     21.65 o 
  -6  -4   4      728.92      783.92     17.81 o 
  -5  -4   4      224.03      212.74     17.50 o 
  -4  -4   4     2366.70     2563.27     22.06 o 
  -3  -4   4        9.03       17.49     18.12 o 
  -2  -4   4      768.95      785.21     26.12 o 
  -1  -4   4       93.09      100.54     22.94 o 
   0  -4   4     4268.61     3841.91     85.36 o 
   1  -4   4        2.90       -5.48     17.86 o 
   2  -4   4      127.88      188.76     20.31 o 
   3  -4   4        2.13        6.59     12.89 o 
   4  -4   4      197.52      221.25     16.95 o 
   5  -4   4       84.69       89.12     14.68 o 
   6  -4   4     2907.95     3151.33    161.49 o 
   7  -4   4        0.19       20.82     14.34 o 
   8  -4   4      155.33      168.12     23.24 o 
   9  -4   4        0.08       13.68     17.82 o 
  10  -4   4     1341.86     1433.94     61.28 o 
  11  -4   4        0.11        8.62     17.44 o 
  12  -4   4       14.64       61.50     17.77 o 
 -12  -3   4        9.18      -14.81     16.28 o 
 -11  -3   4        2.06        4.13     23.33 o 
 -10  -3   4       56.07       37.72     21.58 o 
  -9  -3   4     1302.52     1261.04     24.16 o 
  -8  -3   4        2.93       32.24     20.49 o 
  -7  -3   4      340.01      399.39     21.52 o 
  -6  -3   4        1.37       52.54     22.01 o 
  -5  -3   4      259.58      243.89     15.14 o 
  -4  -3   4       20.34        5.21     17.05 o 
  -3  -3   4     4872.21     4907.16     70.67 o 
  -2  -3   4       60.24       85.75     18.04 o 
  -1  -3   4     4660.01     4899.94     94.04 o 
   0  -3   4        0.14        2.34     21.48 o 
   1  -3   4     6264.56     6415.86     85.23 o 
   2  -3   4      533.31      506.12     17.70 o 
   3  -3   4     5144.19     5004.60     29.00 o 
   4  -3   4       95.56      116.74     13.41 o 
   5  -3   4        8.41       22.98     13.50 o 
   6  -3   4        8.87       19.79     13.86 o 
   7  -3   4     2657.11     3014.05    166.36 o 
   8  -3   4        0.93      -11.53     22.89 o 
   9  -3   4       49.98       84.90     14.94 o 
  10  -3   4       11.20       12.06     13.51 o 
  11  -3   4      328.55      311.94     18.70 o 
  12  -3   4        0.59       36.43     12.58 o 
 -13  -2   4        9.03       32.16     16.72 o 
 -12  -2   4      399.09      341.64     16.60 o 
 -11  -2   4        2.34       -8.67     13.92 o 
 -10  -2   4       46.52       49.62     13.38 o 
  -9  -2   4        3.89        1.75     20.69 o 
  -8  -2   4      171.94      169.66     20.99 o 
  -7  -2   4      202.05      197.88     20.59 o 
  -6  -2   4     1522.62     1559.71     25.25 o 
  -5  -2   4        0.05        4.18     14.29 o 
  -4  -2   4     2372.52     2638.42     51.42 o 
  -3  -2   4        3.76       10.21     17.18 o 
  -2  -2   4     5375.57     5004.80     67.89 o 
  -1  -2   4       37.86       32.24     18.79 o 
   0  -2   4      331.34      414.66     18.69 o 
   1  -2   4       84.16       84.23     18.24 o 
   2  -2   4     3778.88     3949.87     27.93 o 
   3  -2   4        4.02       21.55     13.41 o 
   4  -2   4    10320.85    11015.48    195.11 o 
   5  -2   4      119.94      127.55     17.60 o 
   6  -2   4      764.28      741.32     50.81 o 
   7  -2   4        0.12       16.70     16.23 o 
   8  -2   4     2134.06     2153.07     16.62 o 
   9  -2   4        1.55       16.02     11.97 o 
  10  -2   4      130.44      119.23     12.43 o 
  11  -2   4       15.40       22.72     14.64 o 
  12  -2   4       21.89       40.14     13.47 o 
  13  -2   4        2.36        8.61     14.10 o 
 -13  -1   4       10.90        8.30     18.73 o 
 -12  -1   4       59.81       60.87     13.92 o 
 -11  -1   4      518.56      532.23     16.11 o 
 -10  -1   4       26.55       56.41     14.75 o 
  -9  -1   4        3.29        9.04     14.37 o 
  -8  -1   4       18.72        8.32     19.74 o 
  -7  -1   4       13.32       31.75     20.10 o 
  -6  -1   4      150.28      133.26     16.90 o 
  -5  -1   4     7641.07     7452.08     39.57 o 
  -4  -1   4        1.87       -6.61     16.10 o 
  -3  -1   4      667.68      678.79     20.00 o 
  -2  -1   4       23.56       40.43     18.34 o 
  -1  -1   4     2593.98     2458.45     52.47 o 
   0  -1   4       24.60       26.98     21.25 o 
   1  -1   4     6049.35     5986.46     36.03 o 
   2  -1   4      233.63      226.43     20.14 o 
   3  -1   4       54.69       95.15     14.15 o 
   4  -1   4      112.14      108.44     14.52 o 
   5  -1   4    18168.94    18266.82     41.12 o 
   6  -1   4        0.01       -5.45     14.27 o 
   7  -1   4     1929.91     1939.05     27.77 o 
   8  -1   4       52.81       49.70     12.72 o 
   9  -1   4      880.15      934.57     15.34 o 
  10  -1   4        0.43       -6.28     13.01 o 
  11  -1   4      429.12      463.58     14.40 o 
  12  -1   4        0.23       -1.01     12.82 o 
  13  -1   4       59.51       80.85     18.16 o 
 -13   0   4        0.05        2.80     12.69 o 
 -12   0   4        8.31       23.54     12.28 o 
 -11   0   4        0.09       31.47     14.42 o 
 -10   0   4       93.56      115.54     14.53 o 
  -9   0   4       27.99       14.82     14.29 o 
  -8   0   4      383.29      396.54     14.66 o 
  -7   0   4      110.16       82.74     19.17 o 
  -6   0   4       30.70       37.82     19.24 o 
  -5   0   4      102.05      101.88     20.13 o 
  -4   0   4    20020.03    19967.96     66.86 o 
  -3   0   4       12.23       32.03     17.70 o 
  -2   0   4     1156.02     1151.10     23.18 o 
  -1   0   4       15.83       17.67     23.03 o 
   0   0   4     5509.08     5143.67     47.16 o 
   1   0   4      258.96      238.07     21.63 o 
   2   0   4    12388.16    12356.64    297.02 o 
   3   0   4       20.24       24.47     15.78 o 
   4   0   4      571.84      551.45     16.49 o 
   5   0   4      109.59      102.18     15.39 o 
   6   0   4    11543.61    11277.80     31.90 o 
   7   0   4       16.60       27.11     11.45 o 
   8   0   4      794.64      832.82     12.78 o 
   9   0   4       52.56       54.00     12.94 o 
  10   0   4       45.70       62.66     13.02 o 
  11   0   4       12.15       14.92     12.43 o 
  12   0   4      835.01      865.91     17.48 o 
  13   0   4        0.11       12.85     15.39 o 
 -13   1   4      186.50      184.26     19.48 o 
 -12   1   4       40.99       45.01     15.58 o 
 -11   1   4        6.77       12.12     11.82 o 
 -10   1   4        8.86        4.31     11.22 o 
  -9   1   4      418.95      444.40     14.90 o 
  -8   1   4      133.32      134.89     13.84 o 
  -7   1   4     2733.83     2664.02     22.97 o 
  -6   1   4        0.70       14.27     13.37 o 
  -5   1   4     1244.51     1249.72     24.82 o 
  -4   1   4      203.78      158.51     24.55 o 
  -3   1   4    12288.20    11956.40     63.76 o 
  -2   1   4      186.79      159.83     21.42 o 
  -1   1   4     8640.13     9076.15    181.68 o 
   0   1   4        2.04       38.32     27.22 o 
   1   1   4       31.00       28.38     23.32 o 
   2   1   4        0.20        7.56     16.74 o 
   4   1   4        5.66       15.70     13.09 o 
   5   1   4     1304.53     1242.29     30.28 o 
   6   1   4       11.00       24.73     11.60 o 
   7   1   4     2851.63     2751.15    161.84 o 
   8   1   4       77.88       58.84     13.27 o 
   9   1   4       61.58       64.95     12.06 o 
  10   1   4       20.29       34.11     17.05 o 
  11   1   4        2.42       23.91     16.95 o 
  12   1   4       16.32       13.35     17.35 o 
  13   1   4      582.11      586.94     87.26 o 
 -13   2   4       10.01        6.21     19.54 o 
 -12   2   4      578.78      572.60     21.93 o 
 -11   2   4       19.38       28.66     15.78 o 
 -10   2   4       14.48       35.38     14.22 o 
  -9   2   4       48.38       42.70     13.10 o 
  -8   2   4       26.54       55.59     15.38 o 
  -7   2   4      316.04      287.55     13.63 o 
  -6   2   4     1969.92     1724.46     18.47 o 
  -5   2   4        0.05       11.08     11.94 o 
  -4   2   4       14.90       16.47     11.51 o 
  -3   2   4        4.46       11.80     12.82 o 
  -2   2   4    17346.59    17062.82     58.78 o 
  -1   2   4      139.04      155.87     19.35 o 
   0   2   4     4577.23     5066.67    383.71 o 
   1   2   4       91.15      104.62     18.12 o 
   2   2   4      860.23      843.12     19.16 o 
   3   2   4      189.20      188.82     14.79 o 
   4   2   4    11519.11    10604.16     46.71 o 
   5   2   4        5.68        5.93     12.15 o 
   6   2   4     1061.79     1136.40     22.26 o 
   7   2   4      444.20      423.71     61.52 o 
   8   2   4     1017.81     1151.68    108.59 o 
   9   2   4        0.83        5.37     17.07 o 
  10   2   4      786.50      849.88    122.87 o 
  11   2   4       25.08       21.49     17.32 o 
  12   2   4        4.43       17.23     17.46 o 
  13   2   4        0.47       19.96     18.12 o 
 -13   3   4        6.31       32.82     15.70 o 
 -12   3   4       36.44       37.16     15.61 o 
 -11   3   4      294.24      298.79     15.41 o 
 -10   3   4       56.50       80.19     16.24 o 
  -9   3   4      259.60      273.81     48.36 o 
  -8   3   4        7.45        7.98     14.14 o 
  -7   3   4       79.87       64.33     13.57 o 
  -6   3   4       58.51       56.23     15.21 o 
  -5   3   4     5821.98     5381.97    501.32 o 
  -4   3   4       10.37       19.48     15.20 o 
  -3   3   4     1852.83     2249.62    240.68 o 
  -2   3   4      406.14      452.30     27.32 o 
  -1   3   4      449.53      487.27     16.41 o 
   0   3   4       53.87       62.41     15.45 o 
   1   3   4      374.00      522.63     31.48 o 
   2   3   4      174.04      168.93     21.20 o 
   3   3   4      186.78      192.23     15.39 o 
   4   3   4      162.06      145.47     21.06 o 
   5   3   4     4982.59     4630.23     32.24 o 
   6   3   4        0.79       32.28     19.37 o 
   7   3   4      210.52      189.47     19.77 o 
   8   3   4       50.15       49.90     20.43 o 
   9   3   4      484.18      520.67     17.69 o 
  10   3   4      172.66      142.64     21.29 o 
  11   3   4      786.64      853.41    114.15 o 
  12   3   4        1.86        9.97     17.62 o 
  13   3   4       97.01       89.36     16.18 o 
 -13   4   4        6.27       26.78     15.77 o 
 -12   4   4       77.69       89.97     17.13 o 
 -11   4   4       25.95       25.13     38.25 o 
 -10   4   4      276.91      347.44     56.02 o 
  -9   4   4      124.27      142.64     29.65 o 
  -8   4   4     1409.45     1386.97    161.89 o 
  -7   4   4        3.57       19.60     12.82 o 
  -6   4   4      110.51      110.56     15.53 o 
  -5   4   4       93.92       86.98     15.14 o 
  -4   4   4     3643.37     3721.52    250.30 o 
  -3   4   4       14.50       17.80     10.48 o 
  -2   4   4       11.09       17.96     12.61 o 
  -1   4   4      178.37      188.73     13.31 o 
   0   4   4     1185.09     1361.79     51.04 o 
   1   4   4        3.93       14.98     12.54 o 
   2   4   4     5706.13     5488.38    101.25 o 
   3   4   4        2.76       10.56     13.88 o 
   4   4   4      105.57      100.95     19.90 o 
   5   4   4      280.77      240.42     19.54 o 
   6   4   4     2835.66     2607.04     26.60 o 
   7   4   4      144.42      147.02     15.94 o 
   8   4   4      848.08      807.83     22.31 o 
   9   4   4       82.99      102.17     19.80 o 
  10   4   4       37.12       43.10     19.90 o 
  11   4   4        4.53       10.36     17.23 o 
  12   4   4      293.36      334.34     18.48 o 
  13   4   4        3.55        0.75     17.41 o 
 -13   5   4       72.07       99.02     16.30 o 
 -12   5   4       25.10        8.11     15.32 o 
 -11   5   4      353.39      322.14     40.72 o 
 -10   5   4       60.81       76.58     15.64 o 
  -9   5   4       69.90      102.03     15.43 o 
  -8   5   4        4.82       10.90     14.12 o 
  -7   5   4     1247.38     1150.81     92.80 o 
  -6   5   4        8.22       10.75     11.75 o 
  -5   5   4      848.99      923.52     66.33 o 
  -4   5   4        1.81       17.23     10.10 o 
  -3   5   4     1632.08     1600.03    120.59 o 
  -2   5   4      237.02      237.92     17.72 o 
  -1   5   4     7002.54     7431.92    290.43 o 
   0   5   4      151.24      151.06     11.62 o 
   1   5   4      607.64      604.71     13.19 o 
   2   5   4       69.21       66.75     14.58 o 
   4   5   4       42.35       36.10     20.59 o 
   5   5   4      766.48      716.81     15.11 o 
   6   5   4      189.05      192.45     12.82 o 
   7   5   4       26.96       31.56     13.92 o 
   8   5   4      157.13      144.22     19.74 o 
   9   5   4     1253.83     1221.47     25.92 o 
  10   5   4        5.55       21.82     14.38 o 
  11   5   4       89.35      105.56     15.19 o 
  12   5   4        0.68       14.82     15.37 o 
  13   5   4      180.44      195.49     30.69 o 
 -12   6   4      126.40      176.13     34.75 o 
 -11   6   4       13.79       61.66     15.11 o 
 -10   6   4      990.94      920.41    113.69 o 
  -9   6   4       31.38       46.89     13.72 o 
  -8   6   4     1169.25     1206.50    121.55 o 
  -7   6   4       24.92       36.15     11.55 o 
  -6   6   4     3436.38     3376.91    241.41 o 
  -5   6   4        1.15       12.48     10.43 o 
  -4   6   4        5.20       23.01      9.66 o 
  -3   6   4      406.33      385.30     32.58 o 
  -2   6   4      415.48      408.72     22.61 o 
  -1   6   4       68.56       87.61     10.75 o 
   0   6   4    10925.96    10622.75    311.90 o 
   1   6   4      372.55      339.24     12.97 o 
   2   6   4     2721.01     2600.22    122.21 o 
   3   6   4      111.26      126.78     12.28 o 
   4   6   4     1985.99     1748.27     80.89 o 
   5   6   4       76.22       63.46     21.02 o 
   6   6   4        9.44       40.99     20.82 o 
   7   6   4        8.76       33.99     29.17 o 
   8   6   4        7.36       20.71     13.90 o 
   9   6   4      146.80      141.25     12.82 o 
  10   6   4     1662.28     1670.51     69.87 o 
  11   6   4        4.08       21.56     17.57 o 
  12   6   4       30.05       26.05     15.66 o 
  13   6   4        0.19        2.23     14.70 o 
 -12   7   4       15.46       13.88     15.94 o 
 -11   7   4        3.05       13.73     13.69 o 
 -10   7   4       30.03       39.86     20.64 o 
  -9   7   4     1523.26     1418.76     99.42 o 
  -8   7   4        3.83       34.08     11.31 o 
  -7   7   4      313.00      343.53     29.25 o 
  -6   7   4      216.03      188.00     10.82 o 
  -5   7   4     4857.73     5113.25    429.45 o 
  -4   7   4        3.77        0.87     10.53 o 
  -3   7   4     1132.25     1114.99     57.68 o 
  -2   7   4        2.68        3.20     10.60 o 
  -1   7   4     1380.69     1420.45     62.42 o 
   0   7   4       35.04       35.51      9.92 o 
   1   7   4     9334.57     8703.34    109.85 o 
   2   7   4        9.91       17.65      9.85 o 
   3   7   4      887.04      819.64     41.78 o 
   4   7   4       94.52      105.49     15.87 o 
   5   7   4     1024.77     1031.58     24.03 o 
   6   7   4      424.97      414.14     22.28 o 
   7   7   4      891.35      901.52     23.76 o 
   8   7   4       25.10        7.91     14.21 o 
   9   7   4       22.41       11.32     14.43 o 
  10   7   4        9.74       19.81     13.84 o 
  11   7   4      508.73      561.50     28.41 o 
  12   7   4        5.52       22.36     16.27 o 
 -11   8   4        1.39       26.42     12.70 o 
 -10   8   4       20.24       44.09     12.09 o 
  -9   8   4       20.05       20.59     12.47 o 
  -8   8   4      832.22      881.96     43.31 o 
  -7   8   4       38.02       48.75     13.41 o 
  -6   8   4       18.88       26.64     10.22 o 
  -5   8   4       35.33       44.74     10.44 o 
  -4   8   4      613.24      680.30     51.04 o 
  -3   8   4       42.53       48.06     10.16 o 
  -2   8   4      877.93      774.09     30.31 o 
  -1   8   4      130.91      131.22     10.54 o 
   0   8   4      642.16      652.44     48.39 o 
   1   8   4       10.59       17.26     11.66 o 
   2   8   4     8467.24     8071.97    175.27 o 
   3   8   4      123.80      109.01     11.24 o 
   4   8   4      241.91      239.26     25.86 o 
   5   8   4       51.86       73.69     21.98 o 
   6   8   4       55.55       53.23     22.31 o 
   7   8   4      123.77      147.59     21.52 o 
   8   8   4      425.48      452.72     22.87 o 
   9   8   4        4.61      -16.78     19.54 o 
  10   8   4       77.90       95.64     17.76 o 
  11   8   4        0.02       17.01     49.49 o 
  12   8   4      213.31      183.41     16.88 o 
 -11   9   4      144.27      125.49     14.18 o 
 -10   9   4        0.03       16.42     18.32 o 
  -9   9   4       15.49       15.59     10.50 o 
  -8   9   4       19.83       26.42     10.61 o 
  -7   9   4      889.94      910.95     93.84 o 
  -6   9   4        7.00       39.70     12.66 o 
  -5   9   4      486.24      457.19     38.59 o 
  -4   9   4      129.23      126.50     10.75 o 
  -3   9   4      110.43      134.54     12.56 o 
  -2   9   4       48.98       65.46      9.99 o 
  -1   9   4     1502.99     1352.46     84.24 o 
   0   9   4        0.03        3.19     11.66 o 
   1   9   4       78.91      106.50     11.42 o 
   2   9   4      165.05      164.26     11.26 o 
   3   9   4     1157.36     1086.78     19.70 o 
   4   9   4       91.22       83.57     12.81 o 
   5   9   4       46.15       85.11     13.10 o 
   6   9   4       15.28       55.05     21.91 o 
   7   9   4      373.97      368.44     22.84 o 
   8   9   4       19.94       37.06     22.21 o 
   9   9   4      780.91      809.97     21.25 o 
  10   9   4        1.58        9.07     21.37 o 
  11   9   4       31.50       40.67     16.32 o 
 -10  10   4       80.12       99.65     28.31 o 
  -9  10   4        0.11        7.73     10.30 o 
  -8  10   4       13.21       15.03     10.29 o 
  -7  10   4       50.26       69.60      9.92 o 
  -6  10   4      372.96      434.15     40.65 o 
  -5  10   4       27.74       16.16     10.11 o 
  -4  10   4     1079.13      993.82     59.86 o 
  -3  10   4       12.13        9.98      9.48 o 
  -2  10   4        1.79       19.76     12.14 o 
  -1  10   4        0.98       11.18     16.97 o 
   0  10   4     1495.18     1341.08     98.70 o 
   1  10   4       39.25       53.65     11.56 o 
   2  10   4        1.30        7.41     10.92 o 
   3  10   4       10.67        6.76     10.83 o 
   4  10   4      374.15      347.83     14.57 o 
   5  10   4      241.43      234.99     19.55 o 
   6  10   4      895.76      841.52     14.58 o 
   7  10   4       23.60       26.24     23.17 o 
   8  10   4        6.80       20.79     23.66 o 
   9  10   4        2.57      -22.94     23.66 o 
  10  10   4      354.85      336.38     35.71 o 
  -9  11   4       65.20       83.08     13.85 o 
  -8  11   4        2.42        6.09     10.99 o 
  -7  11   4      149.67      119.28     10.70 o 
  -6  11   4       20.28       22.87     15.07 o 
  -5  11   4      219.59      225.50     10.69 o 
  -4  11   4       49.25       71.11     12.43 o 
  -3  11   4     1313.44     1226.56     72.95 o 
  -2  11   4        0.18        5.15     10.83 o 
  -1  11   4      316.00      293.60     12.55 o 
   0  11   4        2.57        6.15     12.17 o 
   1  11   4      500.67      483.83     33.86 o 
   2  11   4       11.74       27.79     11.89 o 
   3  11   4      461.90      425.55     13.90 o 
   4  11   4      110.11       96.63     10.18 o 
   5  11   4      119.00       96.55     13.25 o 
   6  11   4       28.20       40.74     13.17 o 
   7  11   4      380.04      370.95     18.84 o 
   8  11   4        0.05       18.32     23.86 o 
   9  11   4        0.31       36.04     24.29 o 
  10  11   4        1.65        4.26     20.03 o 
  -8  12   4      210.52      214.17     10.82 o 
  -7  12   4        3.94       14.09      9.97 o 
  -6  12   4      200.01      174.06     19.72 o 
  -5  12   4        2.84        7.95     12.14 o 
  -4  12   4       28.51       38.14     13.00 o 
  -3  12   4        0.15        3.51     11.37 o 
  -2  12   4      814.18      729.88     27.51 o 
  -1  12   4       10.53       15.37     11.23 o 
   0  12   4        3.48       -0.35     21.42 o 
   1  12   4       62.64       62.73     11.97 o 
   2  12   4      437.19      404.84     12.85 o 
   3  12   4       80.75       84.75     11.92 o 
   4  12   4      699.33      648.11     11.46 o 
   5  12   4       16.31       23.80     13.67 o 
   6  12   4       12.42       15.09     13.67 o 
   7  12   4        3.77       13.96     13.60 o 
   8  12   4       74.87       76.16     14.12 o 
  -6  13   4        3.04       -5.37     14.18 o 
  -5  13   4      182.10      160.55     12.74 o 
  -4  13   4        4.48       -5.38     11.30 o 
  -3  13   4       50.27       48.41     11.12 o 
  -2  13   4        0.33       11.80     12.50 o 
  -1  13   4      642.66      615.21     45.46 o 
   0  13   4       16.10        9.66     11.00 o 
   1  13   4        3.87       15.26     19.32 o 
   2  13   4       36.97       48.54     11.88 o 
   3  13   4       92.63       80.52     11.87 o 
   4  13   4       38.18       51.51     10.62 o 
   5  13   4      162.51      162.83     14.54 o 
   6  13   4        2.71       12.00     14.20 o 
   7  13   4        6.24        7.60     20.31 o 
  -4  14   4      473.11      392.87     41.08 o 
  -3  14   4        5.19       10.51     19.23 o 
  -2  14   4        1.38        2.57     11.17 o 
  -1  14   4       17.95       34.96     12.61 o 
   0  14   4      110.38       85.32     11.02 o 
   1  14   4        1.40        8.04     14.81 o 
   2  14   4       47.79       36.86     10.82 o 
   3  14   4       20.70       39.36     11.95 o 
   4  14   4       12.58       12.94     10.75 o 
   5  14   4        1.01        2.08     22.99 o 
  -4 -10   5        5.70       16.02     19.99 o 
  -3 -10   5        5.39       35.65     17.83 o 
  -2 -10   5      339.21      336.60     32.21 o 
  -1 -10   5       32.20       45.75     14.26 o 
   0 -10   5        5.81        3.99     13.68 o 
   1 -10   5        5.11       25.50     23.44 o 
   2 -10   5      112.07      133.44     15.46 o 
   3 -10   5       39.19       54.82     19.25 o 
   4 -10   5      266.02      279.62     23.15 o 
  -6  -9   5       41.99       19.37     17.41 o 
  -5  -9   5       95.42      129.75     27.46 o 
  -4  -9   5        3.91       -2.72     19.06 o 
  -3  -9   5        4.14      -12.07     17.19 o 
  -2  -9   5        3.28      -18.32     32.00 o 
  -1  -9   5      425.65      466.80     35.76 o 
   0  -9   5       33.89       39.25     27.51 o 
   1  -9   5       48.35       80.09     13.01 o 
   2  -9   5        8.92       19.09     12.99 o 
   3  -9   5        6.84       -2.19     16.69 o 
   4  -9   5       10.87       40.91     14.28 o 
   5  -9   5      853.61      871.14     15.36 o 
   6  -9   5        5.24       20.01     15.23 o 
  -8  -8   5        5.12       44.16     26.20 o 
  -7  -8   5        0.13        7.76     18.35 o 
  -6  -8   5        0.18       40.61     18.56 o 
  -5  -8   5        1.80        2.84     16.62 o 
  -4  -8   5      587.09      637.07     16.65 o 
  -3  -8   5       72.16       68.53     16.46 o 
  -2  -8   5       35.99       24.81     15.45 o 
  -1  -8   5       16.74       43.47     17.71 o 
   0  -8   5       64.50       70.65     45.59 o 
   1  -8   5       12.28      -10.07     12.75 o 
   2  -8   5      396.62      412.22     13.44 o 
   3  -8   5        0.00       18.86     13.61 o 
   4  -8   5       10.38       18.21     13.36 o 
   5  -8   5       18.15       36.29     22.21 o 
   6  -8   5     1127.36     1179.86     48.70 o 
   7  -8   5       23.95       44.23     16.06 o 
   8  -8   5        3.57        3.02     16.77 o 
  -9  -7   5        8.60       13.46     25.35 o 
  -8  -7   5       29.92       48.88     24.92 o 
  -7  -7   5      589.28      607.67     33.51 o 
  -6  -7   5        9.96        6.56     15.99 o 
  -5  -7   5       34.27       60.72     15.98 o 
  -4  -7   5        2.02       19.57     15.70 o 
  -3  -7   5     1104.59     1091.49     31.65 o 
  -2  -7   5       52.13       76.11     18.64 o 
  -1  -7   5      174.60      195.64     18.00 o 
   0  -7   5        7.53       41.01     19.77 o 
   1  -7   5       84.79       79.05     21.63 o 
   2  -7   5      180.78      156.16     14.16 o 
   3  -7   5     2022.91     2130.06     58.21 o 
   4  -7   5       59.27       46.36     14.06 o 
   5  -7   5       39.56       87.34     24.12 o 
   6  -7   5        1.91        7.41     22.28 o 
   7  -7   5      569.24      605.21     32.69 o 
   8  -7   5       21.39       22.24     14.06 o 
   9  -7   5       76.37       88.85     15.64 o 
 -10  -6   5      153.24      130.09     24.78 o 
  -9  -6   5        5.55        4.03     19.47 o 
  -8  -6   5       18.04       35.05     19.47 o 
  -7  -6   5       25.13        2.00     14.97 o 
  -6  -6   5      415.21      417.72     18.08 o 
  -5  -6   5       10.76       20.57     15.46 o 
  -4  -6   5       15.13       31.30     15.82 o 
  -3  -6   5        6.83        6.27     17.54 o 
  -2  -6   5     1143.03     1091.91     63.76 o 
  -1  -6   5      280.70      268.80     17.06 o 
   0  -6   5     1480.82     1583.62     51.25 o 
   1  -6   5        1.60      -16.84     26.76 o 
   2  -6   5      836.02      833.01     37.81 o 
   3  -6   5        1.89       13.66     13.49 o 
   4  -6   5     5119.69     5293.73     94.42 o 
   5  -6   5       26.19       32.17     13.85 o 
   6  -6   5       31.78       59.31     15.41 o 
   7  -6   5        0.33        1.52     14.54 o 
   8  -6   5       13.76        7.48     16.20 o 
   9  -6   5        1.93       22.39     14.94 o 
  10  -6   5      328.56      253.18     21.37 o 
 -11  -5   5       63.58      120.69     24.45 o 
 -10  -5   5       45.89       39.64     23.43 o 
  -9  -5   5      367.86      411.73     20.73 o 
  -8  -5   5        3.95       39.17     18.51 o 
  -7  -5   5      330.89      327.07     41.76 o 
  -6  -5   5        0.20       -7.00     14.86 o 
  -5  -5   5     1427.16     1480.30     18.04 o 
  -4  -5   5      122.22      109.42     15.13 o 
  -3  -5   5      274.30      279.72     34.90 o 
  -2  -5   5        0.19       43.22     17.81 o 
  -1  -5   5      217.47      221.46     18.48 o 
   0  -5   5      154.45      151.37     19.28 o 
   1  -5   5     3158.59     3330.47    111.02 o 
   2  -5   5       90.22      103.59     16.86 o 
   3  -5   5      625.15      633.67     19.10 o 
   4  -5   5       10.67        6.48     20.52 o 
   5  -5   5      993.00     1080.45     19.13 o 
   6  -5   5       37.25       42.18     14.14 o 
   7  -5   5       54.23       78.46     16.25 o 
   8  -5   5        2.00       -5.94     16.20 o 
   9  -5   5        0.73       -2.06     14.06 o 
  10  -5   5        0.15        5.35     18.93 o 
  11  -5   5      620.32      629.65     20.66 o 
 -11  -4   5        0.00       32.94     23.00 o 
 -10  -4   5       57.31       64.85     22.01 o 
  -9  -4   5      114.42      129.40     23.30 o 
  -8  -4   5      882.17      893.20     21.22 o 
  -7  -4   5        0.98       25.48     21.91 o 
  -6  -4   5      201.07      226.69     16.29 o 
  -5  -4   5       22.31       10.13     16.28 o 
  -4  -4   5     2764.65     2774.67     40.89 o 
  -3  -4   5      387.89      376.46     16.54 o 
  -2  -4   5     2275.56     2326.51    120.44 o 
  -1  -4   5      130.85      126.54     18.13 o 
   0  -4   5      209.46      248.65     17.32 o 
   1  -4   5      101.05       97.93     17.62 o 
   2  -4   5     2625.47     2649.28     98.86 o 
   3  -4   5       13.40       20.35     12.76 o 
   4  -4   5      344.34      348.33     13.91 o 
   5  -4   5        0.08       14.73     17.07 o 
   6  -4   5      293.60      331.62     27.83 o 
   7  -4   5       15.64       48.14     14.61 o 
   8  -4   5     1012.59     1086.60     70.97 o 
   9  -4   5        1.20      -21.86     31.95 o 
  10  -4   5       44.27       56.41     18.21 o 
  11  -4   5        0.15       -3.99     29.59 o 
 -12  -3   5       12.46       12.54     16.38 o 
 -11  -3   5       75.92       55.90     20.00 o 
 -10  -3   5       17.60       31.39     21.48 o 
  -9  -3   5      242.08      264.05     22.41 o 
  -8  -3   5      139.40      171.15     21.72 o 
  -7  -3   5      492.50      522.95     23.17 o 
  -6  -3   5       50.54       57.57     15.53 o 
  -5  -3   5        1.16        9.78     27.62 o 
  -4  -3   5        4.49      -16.44     16.44 o 
  -3  -3   5      448.68      446.07     17.65 o 
  -2  -3   5      277.76      236.79     19.14 o 
  -1  -3   5     1118.66      936.49     20.18 o 
   0  -3   5        0.04       36.46     18.79 o 
   1  -3   5     1308.96     1391.56     24.85 o 
   2  -3   5        2.51       25.85     18.66 o 
   3  -3   5     7544.49     7256.31     25.27 o 
   4  -3   5        4.86       18.22     13.59 o 
   5  -3   5       24.71       18.65     14.96 o 
   6  -3   5       20.63       50.47     15.96 o 
   7  -3   5        0.21        2.18     14.52 o 
   8  -3   5        2.81       22.63     17.78 o 
   9  -3   5     1994.72     2005.44     54.21 o 
  10  -3   5        5.06       22.84     18.23 o 
  11  -3   5       71.81       94.10     15.94 o 
  12  -3   5       10.06       30.55     18.19 o 
 -12  -2   5       75.68       86.52     16.06 o 
 -11  -2   5       63.45       62.83     19.49 o 
 -10  -2   5      512.40      496.52     22.57 o 
  -9  -2   5       52.62       48.38     21.39 o 
  -8  -2   5       35.62       41.85     20.99 o 
  -7  -2   5       20.16       39.50     20.82 o 
  -6  -2   5     1261.87     1315.96     24.45 o 
  -5  -2   5      100.44      108.34     21.76 o 
  -4  -2   5       15.80       41.83     24.70 o 
  -3  -2   5        6.63       12.33     16.25 o 
  -2  -2   5      112.00      107.75     19.16 o 
  -1  -2   5      236.35      202.11     18.11 o 
   0  -2   5    11265.36    10610.36     86.88 o 
   1  -2   5      116.27      121.01     19.22 o 
   2  -2   5      197.20      156.96     16.95 o 
   3  -2   5       92.28       84.52     13.59 o 
   4  -2   5     2315.32     2382.78     87.08 o 
   5  -2   5       86.09       81.75     15.05 o 
   6  -2   5       99.77       81.98     25.65 o 
   7  -2   5       17.14       30.38     18.17 o 
   8  -2   5      506.13      461.20     16.08 o 
   9  -2   5        9.96       50.43     14.72 o 
  10  -2   5     2086.27     2173.20     42.66 o 
  11  -2   5        1.07       -1.30     17.13 o 
  12  -2   5       46.30       62.03     18.53 o 
 -13  -1   5       22.43        2.71     20.58 o 
 -12  -1   5        0.08      -15.84     15.84 o 
 -11  -1   5       15.81       38.84     15.20 o 
 -10  -1   5       32.52       25.26     13.33 o 
  -9  -1   5     1024.88     1010.89     23.13 o 
  -8  -1   5       40.14       33.33     20.20 o 
  -7  -1   5      547.80      498.27     18.12 o 
  -6  -1   5       36.79       48.08     19.83 o 
  -5  -1   5     2288.40     2308.97     41.86 o 
  -4  -1   5      175.05      162.46     15.81 o 
  -3  -1   5     4547.51     4595.73     27.03 o 
  -2  -1   5      216.45      233.59     19.21 o 
  -1  -1   5      129.54      112.85     18.76 o 
   0  -1   5      183.98      188.06     20.19 o 
   1  -1   5    13238.58    12634.52    109.95 o 
   2  -1   5       49.55       53.05     18.18 o 
   3  -1   5     2200.39     2234.74     27.60 o 
   4  -1   5        1.21       11.88     14.78 o 
   5  -1   5      159.45      186.39     15.78 o 
   6  -1   5        0.08        7.27     15.97 o 
   7  -1   5     1679.07     1670.92     19.29 o 
   8  -1   5       17.60        3.06     20.00 o 
   9  -1   5      348.25      356.11     15.74 o 
  10  -1   5        0.94        3.78     13.67 o 
  11  -1   5     1415.58     1429.12     16.77 o 
  12  -1   5       19.31       44.90     14.23 o 
  13  -1   5        0.01      -10.84     13.47 o 
 -13   0   5       11.71       28.09     12.80 o 
 -12   0   5      154.99      139.53     12.44 o 
 -11   0   5       37.64       30.88     14.98 o 
 -10   0   5       53.53       53.47     14.31 o 
  -9   0   5       30.37       34.37     14.23 o 
  -8   0   5     2007.11     1964.43     40.05 o 
  -7   0   5        1.47       25.61     19.80 o 
  -6   0   5      623.27      632.25     22.47 o 
  -5   0   5       69.96       87.39     20.82 o 
  -4   0   5      357.28      372.30     17.21 o 
  -3   0   5      446.20      458.43     20.56 o 
  -2   0   5     3859.40     3768.80     28.77 o 
  -1   0   5        0.52       -3.57     19.26 o 
   0   0   5     8688.81     8164.65    138.11 o 
   1   0   5        9.47        6.26     18.97 o 
   2   0   5    10606.95    10130.74     40.11 o 
   3   0   5      195.61      204.43     15.12 o 
   4   0   5       68.62       84.77     15.20 o 
   5   0   5      383.21      345.96     13.77 o 
   6   0   5      150.54      210.16     15.62 o 
   7   0   5       18.88       36.02     17.79 o 
   8   0   5     2103.37     2095.21     18.06 o 
   9   0   5       21.57       34.11     13.18 o 
  10   0   5      170.32      186.52     12.65 o 
  11   0   5        9.91       23.89     13.70 o 
  12   0   5      438.93      429.81     23.13 o 
  13   0   5       30.91       31.48     18.75 o 
 -13   1   5        8.36       17.98     12.71 o 
 -12   1   5       21.14        8.53     11.18 o 
 -11   1   5      623.15      537.38     16.02 o 
 -10   1   5        0.09       26.77     11.02 o 
  -9   1   5       14.62       17.89     14.09 o 
  -8   1   5       12.66       15.42     14.72 o 
  -7   1   5     2514.71     2345.46     36.58 o 
  -6   1   5      137.12      122.37     20.00 o 
  -5   1   5     1116.42     1065.41     24.85 o 
  -4   1   5        0.74       -4.72     23.60 o 
  -3   1   5       47.06       53.58     16.51 o 
  -2   1   5        7.81       21.06     18.38 o 
  -1   1   5    14350.34    12710.25     87.42 o 
   0   1   5       42.66       60.49     22.15 o 
   1   1   5      147.27      144.78     21.45 o 
   2   1   5      186.95      182.49     20.24 o 
   3   1   5     4335.15     4283.02     26.44 o 
   4   1   5        7.97        9.79     14.92 o 
   5   1   5     4220.28     4028.48     40.58 o 
   6   1   5       28.57       22.84     14.64 o 
   7   1   5      929.23      852.89     15.05 o 
   8   1   5       10.84       25.56     14.43 o 
   9   1   5     1097.69     1150.09     34.43 o 
  10   1   5       33.15       30.36     11.92 o 
  11   1   5        5.80       19.48     16.97 o 
  12   1   5        3.14       -5.12     15.45 o 
  13   1   5      163.91      146.85     16.39 o 
 -13   2   5        0.30       -4.02     12.56 o 
 -12   2   5       10.96       21.36     12.16 o 
 -11   2   5       65.09       63.85     17.64 o 
 -10   2   5     1079.10      993.48     40.86 o 
  -9   2   5       19.46       24.46     10.20 o 
  -8   2   5        5.41       25.00     10.84 o 
  -7   2   5        8.40       16.64     11.66 o 
  -6   2   5      618.00      580.70     16.08 o 
  -5   2   5       52.43       40.49     15.09 o 
  -4   2   5     3801.45     3562.55     38.15 o 
  -3   2   5      851.71      862.84     31.12 o 
  -2   2   5      668.95      656.13     24.61 o 
  -1   2   5      348.32      311.53     27.18 o 
   0   2   5     9946.10     9639.45    440.56 o 
   1   2   5       13.47       16.80     16.07 o 
   2   2   5       19.48       30.57     14.72 o 
   3   2   5      450.05      408.33     18.81 o 
   4   2   5      338.72      353.99     15.45 o 
   5   2   5       74.11       78.71     13.83 o 
   6   2   5     5398.21     4956.12     23.35 o 
   7   2   5       72.98       77.09     13.24 o 
   8   2   5     1228.10     1218.16     69.65 o 
   9   2   5       33.66       43.96     16.52 o 
  10   2   5     1442.37     1524.93    130.79 o 
  11   2   5       33.02       41.34     17.56 o 
  12   2   5      262.21      268.61     20.40 o 
  13   2   5        5.13       13.40     17.83 o 
 -13   3   5      153.71      113.08     13.02 o 
 -12   3   5        1.18        5.98     11.34 o 
 -11   3   5       16.97       21.37     11.90 o 
 -10   3   5        4.22        8.94     14.04 o 
  -9   3   5      609.65      627.18     18.61 o 
  -8   3   5        9.45       12.70     14.01 o 
  -7   3   5      162.05      137.33     14.90 o 
  -6   3   5      197.22      179.81     14.08 o 
  -5   3   5        2.42        4.10     14.77 o 
  -4   3   5      230.57      237.22     13.93 o 
  -3   3   5    30404.75    33002.08     71.81 o 
  -2   3   5       58.67       45.98     17.07 o 
  -1   3   5      946.05      991.55     26.83 o 
   0   3   5       26.37       15.28     17.87 o 
   1   3   5     1390.78     1396.04     98.18 o 
   2   3   5       53.80       61.15     11.64 o 
   3   3   5     1385.84     1343.09     88.78 o 
   4   3   5       17.64       28.69     13.47 o 
   5   3   5      159.96      143.47     12.34 o 
   6   3   5       35.09       35.48     19.41 o 
   7   3   5     7998.00     7581.71     36.40 o 
   8   3   5       27.20       38.61     15.71 o 
   9   3   5      172.20      178.31     30.51 o 
  10   3   5       82.67      106.69     17.07 o 
  11   3   5      204.11      236.13     41.53 o 
  12   3   5       20.90       41.07     17.59 o 
  13   3   5      244.51      271.21     36.12 o 
 -13   4   5        7.46       23.29     15.90 o 
 -12   4   5      279.67      292.19     57.19 o 
 -11   4   5        5.94       12.88     15.24 o 
 -10   4   5        0.32       45.09     14.31 o 
  -9   4   5        2.52       13.19     13.73 o 
  -8   4   5      683.35      770.29     95.84 o 
  -7   4   5        0.96        6.66     14.34 o 
  -6   4   5     1866.04     1943.48    255.14 o 
  -5   4   5        7.63       14.06     15.25 o 
  -4   4   5       42.64       49.08     16.19 o 
  -3   4   5      290.32      283.21     40.03 o 
  -2   4   5    16556.01    18663.11    218.28 o 
  -1   4   5       10.50        6.13     15.43 o 
   0   4   5     2163.09     2624.99    158.66 o 
   1   4   5       19.37       17.33     12.05 o 
   2   4   5      135.04      126.22     11.66 o 
   3   4   5       96.77       93.70     14.02 o 
   4   4   5    24364.20    22981.45     65.48 o 
   5   4   5       64.80       64.83     13.86 o 
   6   4   5     1241.55     1151.25     22.34 o 
   7   4   5        2.56       30.82     18.35 o 
   8   4   5     2863.00     2654.72     23.73 o 
   9   4   5       80.58       55.91     19.21 o 
  10   4   5        1.15        8.61     19.70 o 
  11   4   5       18.73       28.77     14.53 o 
  12   4   5        0.26       34.00     15.01 o 
  13   4   5        5.50       -2.73     18.29 o 
 -13   5   5        2.50       17.51     14.04 o 
 -12   5   5       18.42       46.08     16.35 o 
 -11   5   5      717.10      719.50     93.28 o 
 -10   5   5        0.22      -17.84     20.63 o 
  -9   5   5      172.89      159.32     13.63 o 
  -8   5   5       42.33       68.83     14.08 o 
  -7   5   5        2.37       28.79     13.83 o 
  -6   5   5       49.62       50.45     15.44 o 
  -5   5   5     1910.46     1930.14    244.69 o 
  -4   5   5      231.90      203.22     18.14 o 
  -3   5   5      254.79      272.49     18.86 o 
  -2   5   5      422.96      407.25     21.49 o 
  -1   5   5     9913.29    10926.75    575.98 o 
   0   5   5       26.33       31.39     13.63 o 
   1   5   5      173.30      148.26     12.60 o 
   2   5   5      107.99      103.08     11.57 o 
   3   5   5       88.77       62.44     11.29 o 
   4   5   5      576.12      541.17     15.37 o 
   5   5   5     5839.24     5242.77     87.75 o 
   6   5   5        1.63       10.86     17.92 o 
   7   5   5      781.14      770.60     20.56 o 
   8   5   5       85.80       96.10     18.81 o 
   9   5   5     1220.45     1182.23     22.34 o 
  10   5   5       35.83       -3.66     19.37 o 
  11   5   5      218.93      152.04     20.69 o 
  12   5   5       20.68       37.29     17.03 o 
  13   5   5        6.34       24.49     13.17 o 
 -12   6   5       10.90       21.81     13.79 o 
 -11   6   5       22.18        9.52     19.39 o 
 -10   6   5      443.94      480.05     76.47 o 
  -9   6   5       35.72       59.64     20.40 o 
  -8   6   5       63.59       62.82     24.85 o 
  -7   6   5       10.60        9.90     11.31 o 
  -6   6   5      196.87      189.32     17.47 o 
  -5   6   5       19.38       29.12     10.92 o 
  -4   6   5     6339.39     6457.24    512.99 o 
  -3   6   5       36.40       46.60     11.12 o 
  -2   6   5      623.53      702.83     34.80 o 
  -1   6   5       20.18       18.81     11.64 o 
   0   6   5     4799.86     4756.04    198.61 o 
   1   6   5      442.50      413.93     18.82 o 
   2   6   5     1063.26     1007.33     16.19 o 
   3   6   5        3.19       11.18     12.71 o 
   4   6   5       93.16       99.55     16.19 o 
   5   6   5        3.51        7.77     13.08 o 
   6   6   5     2263.05     2174.13     20.15 o 
   7   6   5        5.13       23.55     13.59 o 
   8   6   5        1.50        5.26     13.40 o 
   9   6   5      144.02      140.75     14.32 o 
  10   6   5      514.82      515.90     15.89 o 
  11   6   5       37.64       24.92     13.23 o 
  12   6   5      160.18      131.20     16.14 o 
  13   6   5       11.88       16.62     16.57 o 
 -12   7   5        1.38       17.68     16.76 o 
 -11   7   5        7.53        5.63     16.33 o 
 -10   7   5       15.91       48.68     21.63 o 
  -9   7   5      389.15      438.21     45.73 o 
  -8   7   5        3.72       24.92     11.65 o 
  -7   7   5       54.26       52.76     12.31 o 
  -6   7   5       12.39       15.65      9.38 o 
  -5   7   5      179.31      187.99     12.37 o 
  -4   7   5       58.66       50.22     10.92 o 
  -3   7   5     3841.93     4036.39    277.34 o 
  -2   7   5       11.41       26.87      9.97 o 
  -1   7   5       78.66       80.06     10.92 o 
   0   7   5      319.92      307.43     13.38 o 
   1   7   5      473.52      462.92     12.58 o 
   2   7   5      200.12      206.97     13.69 o 
   3   7   5     2955.73     2668.71     45.33 o 
   4   7   5       28.13       17.89     12.21 o 
   5   7   5      270.55      250.92     12.93 o 
   6   7   5      110.52      130.93     22.56 o 
   7   7   5     1530.23     1513.44     48.73 o 
   8   7   5       58.77       84.85     18.88 o 
   9   7   5      264.16      276.01     14.95 o 
  10   7   5       23.26       16.37     15.06 o 
  11   7   5       25.94       32.53     13.86 o 
  12   7   5       14.26       -2.52     22.82 o 
 -11   8   5        8.53       36.08     13.86 o 
 -10   8   5      177.18      164.94     19.88 o 
  -9   8   5       65.40       72.60     11.75 o 
  -8   8   5      341.03      347.92     21.71 o 
  -7   8   5        0.11        9.79     10.50 o 
  -6   8   5     1171.18     1164.93    103.28 o 
  -5   8   5       41.41       61.78     10.73 o 
  -4   8   5        6.49       19.39     10.77 o 
  -3   8   5       28.88       29.91     10.98 o 
  -2   8   5     1599.66     1587.54     63.82 o 
  -1   8   5      102.64      104.18     10.41 o 
   0   8   5      468.81      449.98     19.37 o 
   1   8   5      239.85      216.92     12.51 o 
   2   8   5        5.69        6.22     10.95 o 
   3   8   5       27.76       41.02     14.98 o 
   4   8   5     2327.98     2182.34     73.20 o 
   5   8   5        4.86       20.28     12.76 o 
   6   8   5       14.43       17.24     12.31 o 
   7   8   5       62.72       57.64     14.39 o 
   8   8   5      266.16      226.57     14.83 o 
   9   8   5       31.11       41.14     13.10 o 
  10   8   5      350.30      322.61     42.34 o 
  11   8   5       20.92       18.81     18.48 o 
  12   8   5        1.72        2.70     14.51 o 
 -11   9   5      209.66      188.84     16.34 o 
 -10   9   5        4.86       -1.50     12.80 o 
  -9   9   5      406.14      350.15     40.42 o 
  -8   9   5        8.89       12.63     11.28 o 
  -7   9   5      165.82      156.90     15.47 o 
  -6   9   5       23.06       27.78     10.02 o 
  -5   9   5     1881.39     1971.73    167.84 o 
  -4   9   5        0.49       12.26      9.77 o 
  -3   9   5      109.37      120.46     12.66 o 
  -2   9   5      265.24      251.52     11.39 o 
  -1   9   5       45.70       51.04     11.18 o 
   0   9   5       56.84       85.19     16.97 o 
   1   9   5     3770.97     3529.25    155.48 o 
   2   9   5        1.12        5.92     11.49 o 
   3   9   5        9.00       -1.31     12.64 o 
   4   9   5        2.17       15.46     13.12 o 
   5   9   5     1571.64     1536.34     46.14 o 
   6   9   5       13.56       31.74     14.37 o 
   7   9   5        4.01        0.62     22.51 o 
   8   9   5       70.93       85.87     26.98 o 
   9   9   5        8.82       29.64     13.44 o 
  10   9   5       56.71       46.84     14.74 o 
  11   9   5      430.76      414.34     16.77 o 
 -10  10   5       57.59       73.95     13.74 o 
  -9  10   5        0.61        7.59     13.53 o 
  -8  10   5      690.31      654.01     52.16 o 
  -7  10   5        2.68       21.99      9.07 o 
  -6  10   5      133.11      163.09     19.40 o 
  -5  10   5       83.08       84.30     10.04 o 
  -4  10   5      919.08      993.43     62.35 o 
  -3  10   5        0.45       22.00      9.49 o 
  -2  10   5       84.12       84.16      9.59 o 
  -1  10   5       62.88       55.20     10.88 o 
   0  10   5       44.24       33.12     11.85 o 
   1  10   5       28.34       29.57     11.41 o 
   2  10   5     2849.39     2765.59     67.06 o 
   3  10   5       94.84      118.11     10.85 o 
   4  10   5      717.30      662.74     14.47 o 
   5  10   5       47.81       68.90     17.85 o 
   6  10   5      550.89      517.65     14.80 o 
   7  10   5       72.08       70.95     12.95 o 
   8  10   5      276.86      258.90     14.79 o 
   9  10   5       33.26       25.59     15.23 o 
  10  10   5       18.60       30.77     15.68 o 
  11  10   5        5.16        0.17     14.36 o 
  -9  11   5        3.34       13.76     10.68 o 
  -8  11   5        1.72       23.84     11.08 o 
  -7  11   5      455.39      470.93     36.57 o 
  -6  11   5        0.10        4.34     10.59 o 
  -5  11   5       56.17       48.65     10.34 o 
  -4  11   5       38.77       40.17     10.50 o 
  -3  11   5      662.59      701.33     31.74 o 
  -2  11   5        2.79        8.25     12.58 o 
  -1  11   5      163.47      160.51     11.75 o 
   0  11   5       60.90       71.54     12.48 o 
   1  11   5      136.24      131.08     11.43 o 
   2  11   5       47.96       38.51     11.00 o 
   3  11   5     2190.51     2078.05     37.23 o 
   4  11   5       62.87       66.93     13.31 o 
   5  11   5      137.35      135.18     14.87 o 
   6  11   5       10.49        5.53     13.52 o 
   7  11   5      155.32      136.20     22.79 o 
   8  11   5       23.83       33.61     15.44 o 
   9  11   5       58.09       33.89     28.94 o 
  10  11   5        1.22       18.53     20.23 o 
  -8  12   5        1.52        3.34     11.31 o 
  -7  12   5        3.10       -5.51     12.09 o 
  -6  12   5      430.99      470.42     39.98 o 
  -5  12   5        1.97       -1.57     10.59 o 
  -4  12   5        4.36       23.35     12.84 o 
  -3  12   5       62.49       54.72     11.19 o 
  -2  12   5       88.74      111.21     25.22 o 
  -1  12   5       46.23       57.96     12.66 o 
   0  12   5      460.74      432.67     32.96 o 
   1  12   5        4.90        5.14     11.17 o 
   2  12   5       14.56       25.33     11.88 o 
   3  12   5        7.69       34.54     11.44 o 
   4  12   5     1005.57      907.27     21.96 o 
   5  12   5       33.96       44.07     13.60 o 
   6  12   5        2.10       25.27     13.44 o 
   7  12   5       19.07       59.75     13.85 o 
   8  12   5        9.02       28.13     13.63 o 
   9  12   5        6.05       17.73     14.00 o 
  -7  13   5       13.16       19.52     10.84 o 
  -6  13   5       26.08       39.93     13.75 o 
  -5  13   5      132.43      158.64     13.55 o 
  -4  13   5        3.02       22.55     12.44 o 
  -3  13   5      328.40      279.75     22.09 o 
  -2  13   5       34.46       37.52     11.03 o 
  -1  13   5      112.78       95.90     11.91 o 
   0  13   5       10.84       28.18     22.58 o 
   1  13   5      343.91      315.20     22.60 o 
   2  13   5        2.25       30.51     12.38 o 
   3  13   5        5.91       22.60     11.65 o 
   4  13   5        4.37       34.81     13.80 o 
   5  13   5      127.42      119.26     14.23 o 
   6  13   5       21.00        3.95     16.12 o 
   7  13   5       23.44       24.60     14.13 o 
  -5  14   5        9.49       29.60     16.40 o 
  -4  14   5      140.00      148.06     22.40 o 
  -3  14   5       16.59       39.33     17.32 o 
  -2  14   5      329.13      302.65     21.67 o 
  -1  14   5        0.51        6.24     10.98 o 
   0  14   5       20.69       53.10     11.95 o 
   1  14   5        9.12       22.19     12.23 o 
   2  14   5       41.51       64.38     12.48 o 
   3  14   5       24.36       34.33     10.64 o 
   4  14   5      149.80      118.89     14.72 o 
   5  14   5        4.35       11.66     14.58 o 
  -1  15   5      107.67       74.19     26.43 o 
   0  15   5        0.43       23.88     14.41 o 
   1  15   5        0.79       -2.11     12.88 o 
  -5  -9   6       13.56       35.61     26.35 o 
  -4  -9   6       22.73       11.51     17.13 o 
  -3  -9   6      183.89      162.72     19.53 o 
  -2  -9   6       13.52       -1.60     32.79 o 
  -1  -9   6       16.68       24.73     24.29 o 
   0  -9   6       18.17       18.16     13.56 o 
   1  -9   6      425.94      426.54     22.16 o 
   2  -9   6       39.22       40.57     13.89 o 
   3  -9   6       53.23       81.79     21.09 o 
   4  -9   6        1.38       49.56     16.10 o 
  -7  -8   6       36.26       38.22     27.00 o 
  -6  -8   6       96.54       76.34     21.52 o 
  -5  -8   6        2.39       19.20     48.91 o 
  -4  -8   6        0.54        8.73     16.02 o 
  -3  -8   6       38.80       55.70     18.18 o 
  -2  -8   6     1012.59      958.34     94.60 o 
  -1  -8   6       24.61       -1.12     28.50 o 
   0  -8   6      169.28      194.83     17.99 o 
   1  -8   6        0.28        3.76     12.68 o 
   2  -8   6      297.84      368.71     32.95 o 
   3  -8   6       54.40       63.01     25.55 o 
   4  -8   6      192.38      193.05     13.87 o 
   5  -8   6        1.57       21.70     15.86 o 
   6  -8   6        7.52       16.64     15.18 o 
   7  -8   6        3.95       29.25     20.42 o 
  -8  -7   6        0.09       12.54     25.81 o 
  -7  -7   6      220.16      230.60     16.48 o 
  -6  -7   6       86.09       64.57     23.02 o 
  -5  -7   6      239.06      274.24     44.32 o 
  -4  -7   6        0.09        5.89     22.90 o 
  -3  -7   6       26.96       43.68     17.55 o 
  -2  -7   6       56.16       79.47     16.25 o 
  -1  -7   6     1205.65     1218.85     69.55 o 
   0  -7   6       25.56       46.82     33.81 o 
   1  -7   6       87.49      101.83     16.10 o 
   2  -7   6       35.35       57.60     13.46 o 
   3  -7   6      240.77      264.83     13.37 o 
   4  -7   6       31.86       40.97     13.92 o 
   5  -7   6     1196.12     1255.47     16.73 o 
   6  -7   6        0.88       32.20     14.77 o 
   7  -7   6       94.00      125.69     15.42 o 
   8  -7   6        4.06        5.68     16.87 o 
  -9  -6   6        9.05       -1.29     20.16 o 
  -8  -6   6       17.17       80.10     24.06 o 
  -7  -6   6        4.26       13.51     25.16 o 
  -6  -6   6      267.99      284.45     29.04 o 
  -5  -6   6       58.80       85.38     15.99 o 
  -4  -6   6      280.28      304.97     17.33 o 
  -3  -6   6        5.23       31.25     15.42 o 
  -2  -6   6       14.76       30.03     20.82 o 
  -1  -6   6        7.95       42.55     62.47 o 
   0  -6   6     1734.14     1805.12     65.21 o 
   1  -6   6      105.86      127.60     18.92 o 
   2  -6   6       27.41       33.70     13.87 o 
   3  -6   6       15.54       32.19     14.00 o 
   4  -6   6       96.70      117.78     13.88 o 
   5  -6   6       48.24       44.88     14.27 o 
   6  -6   6     1350.97     1461.42     66.19 o 
   7  -6   6        0.06      -12.00     15.95 o 
   8  -6   6      230.66      248.99     29.65 o 
   9  -6   6        0.28       52.34     17.06 o 
 -10  -5   6        7.34      -13.89     23.70 o 
  -9  -5   6      141.44      190.36     24.45 o 
  -8  -5   6       54.70       65.61     23.56 o 
  -7  -5   6       22.71       34.86     16.55 o 
  -6  -5   6        1.21        6.55     38.89 o 
  -5  -5   6        1.67       21.83     16.59 o 
  -4  -5   6       86.89      100.79     20.79 o 
  -3  -5   6     2406.46     2371.87    187.60 o 
  -2  -5   6      162.69      133.23     15.32 o 
  -1  -5   6        8.36       21.73     17.93 o 
   0  -5   6        0.08        3.91     16.16 o 
   1  -5   6      926.20      995.58     72.03 o 
   2  -5   6        3.67       26.17     29.34 o 
   3  -5   6      143.99      141.55     12.52 o 
   4  -5   6       36.72       66.65     13.26 o 
   5  -5   6        8.26       11.28     13.91 o 
   6  -5   6       10.52       10.76     13.18 o 
   7  -5   6     1241.42     1342.43    118.97 o 
   8  -5   6        0.17       25.58     15.01 o 
   9  -5   6       75.07      113.56     15.19 o 
  10  -5   6        0.01        6.95     19.67 o 
 -11  -4   6       22.70       32.64     23.70 o 
 -10  -4   6       10.48       -0.79     18.32 o 
  -9  -4   6        4.79        9.67     23.13 o 
  -8  -4   6      160.41      181.54     23.00 o 
  -7  -4   6       53.91       93.49     23.46 o 
  -6  -4   6      240.23      266.13     16.53 o 
  -5  -4   6        1.32       -2.88     15.92 o 
  -4  -4   6        3.30        0.48     21.34 o 
  -3  -4   6       44.95       53.71     16.53 o 
  -2  -4   6     3847.71     3529.80    157.59 o 
  -1  -4   6       22.05        5.34     15.58 o 
   0  -4   6        0.52       -7.57     18.05 o 
   1  -4   6       43.92       26.28     19.24 o 
   2  -4   6      218.60      258.29     19.04 o 
   3  -4   6       71.72       88.13     12.09 o 
   4  -4   6     3146.48     3147.82     67.87 o 
   5  -4   6       10.48       26.76     14.21 o 
   6  -4   6      195.09      227.44     14.50 o 
   7  -4   6        6.83        4.57     18.14 o 
   8  -4   6     1457.25     1559.19     92.64 o 
   9  -4   6        1.69       18.93     27.16 o 
  10  -4   6       55.44       57.16     35.05 o 
  11  -4   6        0.06       -5.84     19.59 o 
 -11  -3   6      124.52      140.03     23.10 o 
 -10  -3   6       19.41       49.64     18.15 o 
  -9  -3   6      433.57      436.75     23.60 o 
  -8  -3   6       23.86       52.54     22.44 o 
  -7  -3   6       13.94       16.77     21.85 o 
  -6  -3   6        2.95       29.13     15.77 o 
  -5  -3   6     1982.34     1974.01     85.18 o 
  -4  -3   6       44.12       44.64     14.61 o 
  -3  -3   6       18.69       15.66     16.10 o 
  -2  -3   6        7.04      -16.79     16.79 o 
  -1  -3   6     2228.14     2049.18     61.05 o 
   0  -3   6       77.36       78.54     20.61 o 
   1  -3   6      552.38      505.08     19.60 o 
   2  -3   6        8.75       -0.16     17.99 o 
   3  -3   6      635.44      554.99     17.13 o 
   4  -3   6       18.98       15.62     14.24 o 
   5  -3   6     7073.26     7273.32    475.15 o 
   6  -3   6       36.66       47.17     15.58 o 
   7  -3   6      144.81      164.88     16.24 o 
   8  -3   6        0.74       36.38     25.11 o 
   9  -3   6      307.63      357.31     49.77 o 
  10  -3   6        0.96      -17.85     17.85 o 
  11  -3   6      283.71      292.05     18.77 o 
 -12  -2   6        2.42       14.31     16.29 o 
 -11  -2   6       11.93       11.67     15.72 o 
 -10  -2   6      274.94      306.79     22.18 o 
  -9  -2   6      145.52      155.31     21.55 o 
  -8  -2   6     1315.28     1369.16     24.55 o 
  -7  -2   6        1.02       -0.92     21.65 o 
  -6  -2   6     1822.43     1833.11     23.30 o 
  -5  -2   6       32.21       43.88     15.82 o 
  -4  -2   6     3593.61     3384.13     80.97 o 
  -3  -2   6       62.12       60.29     16.06 o 
  -2  -2   6        3.03       -7.24     16.60 o 
  -1  -2   6        0.29       21.21     15.46 o 
   0  -2   6      190.68      152.84     18.38 o 
   1  -2   6       34.07        5.08     16.42 o 
   2  -2   6     5433.69     5388.07    126.48 o 
   3  -2   6        6.90       19.47     17.34 o 
   4  -2   6      421.84      356.20     27.94 o 
   5  -2   6        0.11       -3.81     14.91 o 
   6  -2   6     3963.58     4241.85    442.38 o 
   7  -2   6        9.91        7.66     15.16 o 
   8  -2   6       16.31       12.31     13.41 o 
   9  -2   6        7.84       32.12     20.16 o 
  10  -2   6       55.59       66.78     17.37 o 
  11  -2   6        0.21       32.21     21.70 o 
  12  -2   6      493.92      497.55     20.41 o 
 -12  -1   6       17.69       50.04     15.96 o 
 -11  -1   6       50.74       73.73     25.40 o 
 -10  -1   6        5.33       26.73     14.95 o 
  -9  -1   6      157.75      159.43     20.82 o 
  -8  -1   6      107.91      106.99     20.56 o 
  -7  -1   6      869.99      811.56     23.27 o 
  -6  -1   6       17.30       36.27     21.29 o 
  -5  -1   6      952.07      955.16     18.76 o 
  -4  -1   6       75.96       60.07     16.95 o 
  -3  -1   6     4005.24     3687.57    114.58 o 
  -2  -1   6       38.33       34.42     15.98 o 
  -1  -1   6     1070.23     1065.76     23.43 o 
   0  -1   6       12.71        2.87     17.40 o 
   1  -1   6       12.88       41.18     17.37 o 
   2  -1   6      271.69      264.27     17.63 o 
   3  -1   6    10508.16     9939.48    117.77 o 
   4  -1   6       54.48       62.92     14.93 o 
   5  -1   6     1002.23     1107.90    103.27 o 
   6  -1   6       20.00       22.06     16.14 o 
   7  -1   6     2000.59     2068.68     55.76 o 
   8  -1   6        1.66        2.51     14.12 o 
   9  -1   6      442.22      431.34     24.29 o 
  10  -1   6       30.48       18.19     14.57 o 
  11  -1   6       16.00       34.82     14.66 o 
  12  -1   6        1.52       30.48     13.99 o 
 -12   0   6       64.02       48.23     15.51 o 
 -11   0   6       10.40       11.28     29.34 o 
 -10   0   6       57.64       66.65     14.70 o 
  -9   0   6       24.23       39.98     14.07 o 
  -8   0   6       52.22       86.66     23.27 o 
  -7   0   6      178.08      172.77     20.40 o 
  -6   0   6     1345.77     1288.50     25.05 o 
  -5   0   6       50.88       33.23     20.76 o 
  -4   0   6       12.82       44.38     16.49 o 
  -3   0   6        1.71       -1.00     16.97 o 
  -2   0   6     5442.98     4931.16    100.05 o 
  -1   0   6       96.41       70.36     18.13 o 
   0   0   6     1277.61     1147.76     44.07 o 
   1   0   6       54.87       70.18     18.97 o 
   2   0   6      305.61      278.54     19.08 o 
   3   0   6        5.00        7.91     16.05 o 
   4   0   6     9887.54     9783.79    116.38 o 
   5   0   6        8.74       14.94     16.65 o 
   6   0   6       43.11       49.33     30.87 o 
   7   0   6       33.18       28.08     15.21 o 
   8   0   6      172.01      195.06     13.59 o 
   9   0   6        0.31        4.38     15.51 o 
  10   0   6      948.32      926.83     16.28 o 
  11   0   6        1.06      -17.19     24.26 o 
  12   0   6       92.93       80.75     28.79 o 
  13   0   6        0.40       24.29     20.13 o 
 -13   1   6        0.17       15.37     12.57 o 
 -12   1   6        5.02       -1.39     11.99 o 
 -11   1   6      168.75      179.42     12.50 o 
 -10   1   6       76.58       71.24     14.46 o 
  -9   1   6      245.84      225.79     26.40 o 
  -8   1   6       13.97       37.36     14.84 o 
  -7   1   6       14.21       18.38     22.44 o 
  -6   1   6      145.02      140.85     21.32 o 
  -5   1   6     3889.20     3722.21     33.76 o 
  -4   1   6      143.34      100.16     26.14 o 
  -3   1   6     1157.96     1176.89     22.01 o 
  -2   1   6       38.77       18.04     18.90 o 
  -1   1   6       20.67       34.86     19.54 o 
   0   1   6        0.17       13.43     19.80 o 
   1   1   6     6625.76     5867.70     34.36 o 
   2   1   6       84.06      110.30     16.57 o 
   3   1   6       45.09       58.86     15.60 o 
   4   1   6      175.60      161.55     15.24 o 
   5   1   6     5557.35     5349.60     25.07 o 
   6   1   6       53.95       44.88     11.95 o 
   7   1   6       70.05       80.90     18.42 o 
   8   1   6       17.75       34.51     13.16 o 
   9   1   6      270.43      249.40     22.54 o 
  10   1   6        2.95        9.33     14.88 o 
  11   1   6     1276.07     1265.51     17.71 o 
  12   1   6        1.49      -18.35     18.35 o 
  13   1   6       12.84       -8.91     23.76 o 
 -13   2   6        3.25       21.48     16.23 o 
 -12   2   6        0.85       19.09     12.10 o 
 -11   2   6        7.45        9.31     11.76 o 
 -10   2   6      128.21      133.26     18.33 o 
  -9   2   6       70.53       66.86     11.17 o 
  -8   2   6      886.03      804.81     27.06 o 
  -7   2   6      176.89      150.80     15.02 o 
  -6   2   6        7.71        1.90     15.43 o 
  -5   2   6      137.32      127.59     23.96 o 
  -4   2   6     2535.88     2392.39     33.46 o 
  -3   2   6      128.65      145.41     26.30 o 
  -2   2   6     3349.79     3398.53     75.89 o 
  -1   2   6        7.77       16.04     21.37 o 
   0   2   6       26.58       28.90     21.77 o 
   1   2   6       39.33       46.38     14.68 o 
   2   2   6    13755.69    12759.80    137.49 o 
   3   2   6        0.04       -2.92     15.66 o 
   4   2   6     1381.58     1386.61     29.39 o 
   5   2   6       91.18       65.60     14.12 o 
   6   2   6      823.65      792.41     15.95 o 
   7   2   6        0.66       36.75     13.99 o 
   8   2   6      343.01      316.80     13.68 o 
   9   2   6      214.94      179.43     14.64 o 
  10   2   6      205.57      206.63     20.59 o 
  11   2   6        1.52       16.32     18.14 o 
  12   2   6     1065.69      972.17    107.57 o 
  13   2   6       16.38        2.64     19.52 o 
 -13   3   6       51.42       59.00     12.70 o 
 -12   3   6        1.96        8.07     12.16 o 
 -11   3   6      228.01      211.73     12.73 o 
 -10   3   6       41.57       37.55     12.04 o 
  -9   3   6       21.39       20.45     17.96 o 
  -8   3   6       39.89       47.52     11.01 o 
  -7   3   6     2130.51     1935.75     36.35 o 
  -6   3   6       45.18       30.26     12.01 o 
  -5   3   6      252.88      266.83     11.89 o 
  -4   3   6       64.84       41.53     12.89 o 
  -3   3   6     1123.92     1115.07     17.41 o 
  -2   3   6       51.04       65.93     18.00 o 
  -1   3   6     2996.36     3054.21    174.76 o 
   0   3   6       55.94       45.17     17.93 o 
   1   3   6     4518.21     4917.13    404.03 o 
   2   3   6        6.71        8.85     13.94 o 
   3   3   6     4326.26     3822.22     25.59 o 
   4   3   6       27.81       27.76     14.06 o 
   5   3   6       42.13       42.25     13.29 o 
   6   3   6      180.46      163.20     15.96 o 
   7   3   6      182.44      197.57     12.47 o 
   8   3   6      109.26       76.83     19.14 o 
   9   3   6     1109.84     1050.20    114.29 o 
  10   3   6        1.82       11.01     14.67 o 
  11   3   6       67.44       81.96     15.54 o 
  12   3   6        8.38       50.10     23.75 o 
  13   3   6      406.76      423.14     31.70 o 
 -13   4   6        5.77       -2.01     19.50 o 
 -12   4   6       13.75       30.03     12.28 o 
 -11   4   6       50.00       21.05     12.99 o 
 -10   4   6      649.30      630.17     34.69 o 
  -9   4   6       42.05       39.08     14.00 o 
  -8   4   6       44.15       52.73     15.08 o 
  -7   4   6      216.73      197.50     22.47 o 
  -6   4   6     4002.59     3943.13    213.27 o 
  -5   4   6       37.98       38.95     13.21 o 
  -4   4   6      117.64      111.34     17.73 o 
  -3   4   6       27.00       23.59     13.75 o 
  -2   4   6        1.66        7.26     20.69 o 
  -1   4   6       18.51       12.01     21.72 o 
   0   4   6     1172.41     1050.01     68.69 o 
   1   4   6        0.10        2.90     13.89 o 
   2   4   6     4246.78     4702.33    315.68 o 
   3   4   6      312.75      312.93     42.24 o 
   4   4   6     5978.96     5837.65    503.51 o 
   5   4   6      105.86      103.19     15.49 o 
   6   4   6     1180.99     1055.20     40.15 o 
   7   4   6      308.52      281.09     17.82 o 
   8   4   6       81.81       80.46     15.54 o 
   9   4   6        6.87       15.73     14.30 o 
  10   4   6      896.67      988.86    116.65 o 
  11   4   6        5.09       -7.73     17.37 o 
  12   4   6        8.31       21.83     15.60 o 
  13   4   6        2.42        0.41     19.27 o 
 -12   5   6        5.37       10.54     16.53 o 
 -11   5   6        8.74       27.86     15.89 o 
 -10   5   6       63.03       64.91     25.21 o 
  -9   5   6     1203.22     1155.05    126.37 o 
  -8   5   6        4.53       11.22     13.29 o 
  -7   5   6       55.94       54.07     13.55 o 
  -6   5   6        2.78       22.99     15.93 o 
  -5   5   6      512.70      521.62     63.13 o 
  -4   5   6       72.75       98.06     14.46 o 
  -3   5   6     1301.85     1207.16     77.55 o 
  -2   5   6       43.08       45.65     12.77 o 
  -1   5   6      171.89      204.44     14.91 o 
   0   5   6        3.45       16.17     15.31 o 
   1   5   6     8069.99     8468.48    428.90 o 
   2   5   6        2.29        5.79     11.17 o 
   3   5   6      562.92      557.22     44.01 o 
   4   5   6      585.95      524.33     16.37 o 
   5   5   6     3788.92     3590.67    159.38 o 
   6   5   6       12.20       17.83     13.92 o 
   7   5   6     1260.02     1182.89     37.97 o 
   8   5   6        3.82       18.88     19.08 o 
   9   5   6      351.54      367.28     19.83 o 
  10   5   6        8.97       12.44     19.70 o 
  11   5   6      486.06      451.34     21.85 o 
  12   5   6       28.01       33.03     15.30 o 
  13   5   6        0.95        4.72     18.99 o 
 -12   6   6      142.82      144.57     24.62 o 
 -11   6   6        5.62       10.84     15.89 o 
 -10   6   6        0.22        3.43     15.72 o 
  -9   6   6       19.01       40.88     15.20 o 
  -8   6   6      901.13      940.56    108.53 o 
  -7   6   6        0.32       15.29     20.36 o 
  -6   6   6      403.15      464.49     38.25 o 
  -5   6   6       53.25       78.54     26.01 o 
  -4   6   6      430.07      451.46     34.20 o 
  -3   6   6      130.52      144.05     11.30 o 
  -2   6   6     8485.56     9593.27    548.49 o 
  -1   6   6      307.89      308.11     16.19 o 
   0   6   6     2012.40     2263.53    199.14 o 
   1   6   6      119.08      107.13     12.48 o 
   2   6   6     1950.07     1795.38     49.29 o 
   3   6   6        2.85        5.21     11.43 o 
   4   6   6     1175.63     1117.79     24.68 o 
   5   6   6       86.51       89.22     11.25 o 
   6   6   6       12.14       18.35     10.74 o 
   7   6   6       81.36       70.86     13.14 o 
   8   6   6     1663.42     1628.98     20.63 o 
   9   6   6        7.91       25.94     19.44 o 
  10   6   6      149.36      135.42     23.58 o 
  11   6   6        0.36       -1.73     15.28 o 
  12   6   6      130.48      117.68     23.79 o 
 -12   7   6        3.58       -1.04     15.66 o 
 -11   7   6      197.07      206.35     32.44 o 
 -10   7   6        3.47       42.28     15.72 o 
  -9   7   6        0.37      -16.99     41.70 o 
  -8   7   6      101.07       75.97     15.42 o 
  -7   7   6      763.18      859.85    115.72 o 
  -6   7   6        7.59       19.61     12.28 o 
  -5   7   6      361.61      339.09     23.28 o 
  -4   7   6       85.91       87.87     11.20 o 
  -3   7   6      113.94      128.95     11.69 o 
  -2   7   6        3.27        8.01     11.57 o 
  -1   7   6     9961.25    10743.25    539.48 o 
   0   7   6        3.54        3.55     11.79 o 
   1   7   6      393.10      407.60     22.86 o 
   2   7   6      143.41      145.81     13.87 o 
   3   7   6      741.92      709.70     15.12 o 
   4   7   6      161.65      141.17     10.78 o 
   5   7   6     2864.09     2776.96     25.25 o 
   6   7   6       93.60       95.96     10.75 o 
   7   7   6      677.50      670.33     18.74 o 
   8   7   6       35.86       47.55     10.90 o 
   9   7   6     1097.67     1085.46     16.96 o 
  10   7   6        4.71       21.17     14.63 o 
  11   7   6        0.24       12.66     27.82 o 
  12   7   6       16.13       26.92     17.77 o 
 -11   8   6       11.49       21.49     15.92 o 
 -10   8   6      423.40      406.16     42.24 o 
  -9   8   6        0.18       -5.00     13.70 o 
  -8   8   6       91.05       62.45     12.63 o 
  -7   8   6       21.39       25.34     12.40 o 
  -6   8   6       30.65       30.40      9.84 o 
  -5   8   6        7.05       20.57     10.92 o 
  -4   8   6     3316.91     3397.08    249.23 o 
  -3   8   6      142.11      141.11     10.66 o 
  -2   8   6       57.06       70.57     11.27 o 
  -1   8   6       61.65       67.73     10.78 o 
   0   8   6     4371.72     4207.75    238.59 o 
   1   8   6       25.60       25.06     13.84 o 
   2   8   6       15.56       18.53     13.11 o 
   3   8   6      122.61      132.58     13.06 o 
   4   8   6      119.22      132.33     13.27 o 
   5   8   6      108.98      107.43     12.27 o 
   6   8   6     1585.05     1552.62     16.27 o 
   7   8   6        3.78       13.28     10.91 o 
   8   8   6      312.53      297.51     11.01 o 
   9   8   6        0.71        3.79     26.17 o 
  10   8   6      378.10      373.35     16.04 o 
  11   8   6       54.79       75.64     15.66 o 
  12   8   6       17.55       26.76     21.29 o 
 -11   9   6       39.06       40.02     16.99 o 
 -10   9   6       26.37       40.31     23.45 o 
  -9   9   6      517.03      524.53     47.65 o 
  -8   9   6       19.69       13.77     12.87 o 
  -7   9   6      228.56      212.65     16.97 o 
  -6   9   6       39.68       50.55     11.24 o 
  -5   9   6      206.04      216.28     11.44 o 
  -4   9   6       20.98       21.29      9.30 o 
  -3   9   6     2586.51     2667.49    133.68 o 
  -2   9   6        0.29       19.00      9.27 o 
  -1   9   6       81.63       91.43     10.57 o 
   0   9   6       52.90       49.95     10.42 o 
   1   9   6      775.44      759.34     47.71 o 
   2   9   6       34.56       35.53     13.35 o 
   3   9   6      258.43      253.13     13.48 o 
   4   9   6      106.09       76.84     12.69 o 
   5   9   6       92.47       87.87     12.42 o 
   6   9   6       24.46       26.67     12.29 o 
   7   9   6      876.02      820.40     14.51 o 
   8   9   6       11.41       32.53     11.31 o 
   9   9   6       17.73       38.93     11.54 o 
  10   9   6       22.06       34.54     11.92 o 
  11   9   6      320.01      318.99     16.47 o 
 -10  10   6       86.05       93.84     13.62 o 
  -9  10   6       18.56       29.42     13.09 o 
  -8  10   6      343.12      356.41     26.66 o 
  -7  10   6        0.22        2.59      9.72 o 
  -6  10   6       13.98       24.89      9.72 o 
  -5  10   6       19.23       25.36      9.88 o 
  -4  10   6       35.87       41.15     10.62 o 
  -3  10   6        1.15        5.62     10.65 o 
  -2  10   6     1279.42     1287.31     47.96 o 
  -1  10   6       50.32       42.11     10.09 o 
   0  10   6        0.52       14.34     12.18 o 
   1  10   6       23.09       26.43     11.80 o 
   2  10   6     1233.79     1176.23     49.49 o 
   3  10   6      206.97      192.96     14.29 o 
   4  10   6      691.56      677.86     14.48 o 
   5  10   6       35.95       40.29     12.62 o 
   6  10   6        9.14        3.69     12.66 o 
   7  10   6        0.17        6.59     12.79 o 
   8  10   6      630.41      604.91     12.45 o 
   9  10   6       17.61       33.86     18.31 o 
  10  10   6       50.82       79.40     15.41 o 
  11  10   6        7.42        7.19     19.97 o 
  -9  11   6        9.38        5.52     10.63 o 
  -8  11   6       33.29       31.04     10.60 o 
  -7  11   6       50.90       71.73     10.13 o 
  -6  11   6        0.08       -4.00     10.71 o 
  -5  11   6      358.77      349.86     23.69 o 
  -4  11   6        0.10       -4.72     10.82 o 
  -3  11   6       29.48       38.24     10.35 o 
  -2  11   6        8.82       30.94     10.37 o 
  -1  11   6      924.86      885.99     43.58 o 
   0  11   6       26.01       30.86     11.51 o 
   1  11   6       44.15       48.11     16.32 o 
   2  11   6      260.59      220.98     10.63 o 
   3  11   6      144.71      131.78     15.99 o 
   4  11   6        0.59       10.80     13.11 o 
   5  11   6      598.13      578.67     14.33 o 
   6  11   6        3.02        6.30     23.45 o 
   7  11   6       42.47       38.18     13.22 o 
   8  11   6        6.45        8.55     14.87 o 
   9  11   6       77.89       66.31     12.11 o 
  10  11   6       21.63       37.14     11.07 o 
  -8  12   6       26.82       32.44     11.06 o 
  -7  12   6        4.60       -1.53     10.91 o 
  -6  12   6      109.06      113.94     11.27 o 
  -5  12   6        5.47       10.47     10.08 o 
  -4  12   6      733.88      730.44     32.91 o 
  -3  12   6        0.86       -2.41     13.85 o 
  -2  12   6        9.30       18.81     12.54 o 
  -1  12   6       86.46       54.88     13.33 o 
   0  12   6      138.19      145.63     11.77 o 
   1  12   6       18.24       41.84     11.96 o 
   2  12   6      977.54      872.24     52.36 o 
   3  12   6       33.27       58.48     30.08 o 
   4  12   6       60.37       49.54     14.05 o 
   5  12   6        7.20       24.55     16.86 o 
   6  12   6      271.36      294.58     14.21 o 
   7  12   6        4.89       30.69     14.88 o 
   8  12   6        0.64       -2.27     13.77 o 
   9  12   6       12.42       34.31     12.36 o 
  -7  13   6      190.82      172.80     12.70 o 
  -6  13   6       14.93       10.71     10.68 o 
  -5  13   6        0.50        6.99      9.71 o 
  -4  13   6        0.46       13.30     12.28 o 
  -3  13   6      366.98      358.26     13.31 o 
  -2  13   6        6.16        9.37     12.70 o 
  -1  13   6      109.24       91.34     12.12 o 
   0  13   6       24.88       37.17     12.15 o 
   1  13   6       46.57       33.88     10.62 o 
   2  13   6       17.75       18.90     13.92 o 
   3  13   6      456.88      417.62     20.03 o 
   4  13   6       29.29       12.40     21.57 o 
   5  13   6        0.30        5.09     13.95 o 
   6  13   6        0.40        1.90     13.90 o 
   7  13   6      146.59      149.75     14.13 o 
  -5  14   6        1.94        9.81     13.60 o 
  -4  14   6        2.49       13.46     12.62 o 
  -3  14   6        3.87       11.90     12.45 o 
  -2  14   6      401.39      342.24     29.24 o 
  -1  14   6        0.55       -3.00     12.56 o 
   0  14   6       24.72       44.99     19.00 o 
   1  14   6       49.61       34.09     11.88 o 
   2  14   6       11.92        9.43     12.42 o 
   3  14   6        0.15       -1.36     10.69 o 
   4  14   6      451.66      381.13     50.87 o 
   5  14   6        0.15       29.95     15.00 o 
   6  14   6        2.07        5.78     17.49 o 
  -1  15   6       86.46       99.65     12.71 o 
   0  15   6        3.61       14.86     12.94 o 
   1  15   6       54.69       42.88     12.59 o 
   2  15   6        2.35       16.63     12.55 o 
  -2  -9   7       13.77        5.74     27.39 o 
  -1  -9   7       93.81      115.85     26.62 o 
   0  -9   7        0.02       20.51     14.62 o 
   1  -9   7        0.62       10.40     20.88 o 
  -5  -8   7       15.28       37.59     17.25 o 
  -4  -8   7        3.60       23.88     32.90 o 
  -3  -8   7        0.17       36.05     18.65 o 
  -2  -8   7      122.85      124.03     18.75 o 
  -1  -8   7       50.71       60.01     25.11 o 
   0  -8   7      278.16      282.82     19.93 o 
   1  -8   7        0.04       23.63     11.95 o 
   2  -8   7       15.51       13.17     12.88 o 
   3  -8   7        1.81       19.28     14.85 o 
   4  -8   7      519.47      550.00     15.16 o 
   5  -8   7       27.61       28.18     14.86 o 
  -7  -7   7       13.96       29.10     24.39 o 
  -6  -7   7       23.70       -3.96     18.98 o 
  -5  -7   7      366.40      354.47     30.72 o 
  -4  -7   7       41.99       43.15     16.30 o 
  -3  -7   7        7.39       25.88     18.03 o 
  -2  -7   7        4.59       41.38     18.39 o 
  -1  -7   7       13.89       67.53     16.29 o 
   0  -7   7       41.31       50.57     16.53 o 
   1  -7   7      458.28      537.92     22.44 o 
   2  -7   7       35.70       25.98     13.32 o 
   3  -7   7       51.29       49.76     12.77 o 
   4  -7   7       11.60       20.25     13.04 o 
   5  -7   7      428.96      448.62     14.99 o 
   6  -7   7       23.34       28.04     14.72 o 
   7  -7   7      153.70      184.43     19.05 o 
  -8  -6   7      133.82      153.33     25.64 o 
  -7  -6   7       21.08        6.95     52.13 o 
  -6  -6   7       10.52        6.53     17.77 o 
  -5  -6   7        9.87       26.94     17.68 o 
  -4  -6   7       55.78       69.06     17.35 o 
  -3  -6   7       44.58       52.42     15.36 o 
  -2  -6   7      307.17      289.91     18.21 o 
  -1  -6   7        2.32       11.52     41.14 o 
   0  -6   7       75.12      112.09     16.37 o 
   1  -6   7        5.09       17.13     16.37 o 
   2  -6   7     1543.53     1522.07     15.46 o 
   3  -6   7       20.97       32.93     13.94 o 
   4  -6   7       28.23       52.41     23.23 o 
   5  -6   7        0.96        6.77     14.16 o 
   6  -6   7      142.34      166.40     14.59 o 
   7  -6   7       13.14        7.86     15.98 o 
   8  -6   7      255.57      280.19     26.29 o 
  -9  -5   7        0.03       32.97     24.39 o 
  -8  -5   7        3.12       -6.24     23.73 o 
  -7  -5   7      231.94      226.83     17.78 o 
  -6  -5   7       53.22       44.49     21.12 o 
  -5  -5   7       29.81       32.39     13.33 o 
  -4  -5   7        1.43        3.38     15.17 o 
  -3  -5   7        0.56       11.32     26.81 o 
  -2  -5   7       71.39       93.58     25.51 o 
  -1  -5   7     2364.02     2222.94     61.63 o 
   0  -5   7       58.31       23.03     17.88 o 
   1  -5   7      182.33      206.04     16.26 o 
   2  -5   7       56.04       60.69     30.08 o 
   3  -5   7      646.87      673.03     14.66 o 
   4  -5   7      115.54      143.99     16.37 o 
   5  -5   7      369.96      402.62     36.43 o 
   6  -5   7        0.01       17.98     14.87 o 
   7  -5   7       66.46       65.90     14.79 o 
   8  -5   7        2.91       36.42     14.87 o 
   9  -5   7      438.08      428.34     35.31 o 
 -10  -4   7      108.00       66.07     24.55 o 
  -9  -4   7        0.42      -25.05     25.05 o 
  -8  -4   7       28.43      -13.89     23.23 o 
  -7  -4   7       22.06       57.82     16.65 o 
  -6  -4   7      606.97      617.36     54.54 o 
  -5  -4   7      108.52      114.63     16.75 o 
  -4  -4   7      535.83      518.93     20.03 o 
  -3  -4   7       32.43       36.21     16.54 o 
  -2  -4   7       40.82       30.91     16.33 o 
  -1  -4   7      215.09      196.79     21.72 o 
   0  -4   7     3056.27     3062.58     98.43 o 
   1  -4   7       39.49       30.75     15.31 o 
   2  -4   7      618.84      571.71     15.40 o 
   3  -4   7       10.06       14.90     13.18 o 
   4  -4   7      310.42      336.80     18.40 o 
   5  -4   7        0.39       19.77     15.73 o 
   6  -4   7     1169.85     1178.98    109.82 o 
   7  -4   7       12.08       34.78     14.19 o 
   8  -4   7      406.47      417.35     22.66 o 
   9  -4   7        8.10       47.02     18.28 o 
  10  -4   7      520.99      547.47     18.09 o 
 -11  -3   7        0.01      -23.37     23.37 o 
 -10  -3   7       33.68       26.86     23.07 o 
  -9  -3   7      303.68      306.19     23.50 o 
  -8  -3   7       63.91       72.74     21.91 o 
  -7  -3   7       28.25       31.85     22.94 o 
  -6  -3   7       13.70       43.06     15.76 o 
  -5  -3   7      226.02      192.34     16.52 o 
  -4  -3   7      120.03      115.60     20.11 o 
  -3  -3   7     1194.31     1169.73    134.86 o 
  -2  -3   7       20.86       14.14     16.17 o 
  -1  -3   7      235.38      255.82     17.41 o 
   0  -3   7       35.64       26.38     15.57 o 
   1  -3   7     3008.28     3074.50     23.58 o 
   2  -3   7        3.75       11.65     16.91 o 
   3  -3   7      544.72      519.58     16.37 o 
   4  -3   7        1.60        5.67     12.53 o 
   5  -3   7      428.25      409.04     45.71 o 
   6  -3   7       31.21       35.36     14.72 o 
   7  -3   7     1419.07     1469.95    119.85 o 
   8  -3   7        6.45        5.94     34.36 o 
   9  -3   7      296.65      333.64     18.28 o 
  10  -3   7       11.66       56.90     18.09 o 
  11  -3   7      409.41      413.84     23.18 o 
 -11  -2   7       10.65        7.17     15.83 o 
 -10  -2   7       40.59        6.50     21.95 o 
  -9  -2   7       16.58        9.57     21.78 o 
  -8  -2   7     1071.23     1092.34     24.88 o 
  -7  -2   7       89.10       99.40     22.51 o 
  -6  -2   7        7.39       14.73     27.06 o 
  -5  -2   7       22.14       33.37     18.15 o 
  -4  -2   7      154.20      130.05     17.23 o 
  -3  -2   7      145.21      105.25     20.74 o 
  -2  -2   7     3541.65     3273.07    230.77 o 
  -1  -2   7       89.33       94.78     35.49 o 
   0  -2   7      287.10      251.06     17.35 o 
   1  -2   7      108.82       84.05     17.02 o 
   2  -2   7     2365.91     2233.57     19.82 o 
   3  -2   7       55.65       32.59     16.20 o 
   4  -2   7       29.17       43.26     13.83 o 
   5  -2   7        8.40        7.53     13.56 o 
   6  -2   7       20.13       28.64     14.87 o 
   7  -2   7       80.48       92.17     15.36 o 
   8  -2   7     1500.55     1509.88     19.79 o 
   9  -2   7        0.01       -3.08     14.75 o 
  10  -2   7      178.81      191.23     15.80 o 
  11  -2   7        3.00        1.73     15.91 o 
 -12  -1   7        3.51        1.24     15.86 o 
 -11  -1   7      155.71      148.56     15.88 o 
 -10  -1   7       31.69       43.04     22.36 o 
  -9  -1   7        5.53       23.93     21.06 o 
  -8  -1   7      111.74      131.68     21.65 o 
  -7  -1   7      858.57      872.25     27.09 o 
  -6  -1   7        5.95       25.81     21.39 o 
  -5  -1   7       22.70       31.51     18.70 o 
  -4  -1   7        0.82       -4.56     15.97 o 
  -3  -1   7       99.10       75.28     15.93 o 
  -2  -1   7      271.20      265.99     19.11 o 
  -1  -1   7     6782.61     6231.41    121.86 o 
   0  -1   7      116.74      106.30     17.32 o 
   1  -1   7      447.99      431.93     20.71 o 
   2  -1   7        0.82        6.93     16.15 o 
   3  -1   7      473.27      427.85     28.46 o 
   4  -1   7       11.77       29.75     13.76 o 
   5  -1   7     1473.27     1512.06    177.14 o 
   6  -1   7       20.65       19.26     13.73 o 
   7  -1   7      445.66      410.01     14.89 o 
   8  -1   7        5.75       16.89     23.71 o 
   9  -1   7     1620.62     1638.92     19.22 o 
  10  -1   7        5.53        0.45     16.70 o 
  11  -1   7        3.31       37.96     27.21 o 
  12  -1   7        2.77       27.34     17.75 o 
 -12   0   7        0.01        7.23     26.06 o 
 -11   0   7       26.19       38.60     17.11 o 
 -10   0   7      374.68      358.33     25.86 o 
  -9   0   7       26.99       10.04     24.09 o 
  -8   0   7      250.02      249.20     21.48 o 
  -7   0   7        9.89       21.32     20.66 o 
  -6   0   7       26.41       38.55     20.96 o 
  -5   0   7        1.01        9.87     15.93 o 
  -4   0   7     1506.41     1474.01     37.87 o 
  -3   0   7       88.68       74.48     16.03 o 
  -2   0   7      292.12      260.99     17.88 o 
  -1   0   7      145.91      138.26     16.94 o 
   0   0   7     6538.45     6056.97     32.27 o 
   1   0   7       77.45       85.32     16.50 o 
   2   0   7      373.43      349.74     17.88 o 
   3   0   7      118.98      117.18     16.07 o 
   4   0   7       84.00       39.02     14.05 o 
   5   0   7        3.38       -1.04     23.23 o 
   6   0   7     3251.96     3275.09     64.45 o 
   7   0   7       21.13       21.03     14.83 o 
   8   0   7      114.79      152.96     21.27 o 
   9   0   7       15.64       44.10     15.41 o 
  10   0   7      481.07      501.62     23.07 o 
  11   0   7       21.90       15.30     34.72 o 
  12   0   7       41.71       42.59     15.33 o 
 -12   1   7        0.21       13.43     12.12 o 
 -11   1   7        9.15       36.89     11.22 o 
 -10   1   7       34.42       46.85     15.63 o 
  -9   1   7      345.02      336.60     17.02 o 
  -8   1   7       74.45       54.20     15.04 o 
  -7   1   7      912.13      850.99     26.04 o 
  -6   1   7       13.37       15.94     23.76 o 
  -5   1   7      292.56      306.19     22.01 o 
  -4   1   7        2.95       11.66     17.34 o 
  -3   1   7     9648.87     9159.65    183.97 o 
  -2   1   7      120.37      113.37     19.25 o 
  -1   1   7      344.83      337.42     20.87 o 
   0   1   7      210.14      223.67     20.57 o 
   1   1   7      849.30      720.59     20.87 o 
   2   1   7        1.64        5.03     16.69 o 
   3   1   7     4704.41     4634.55    107.03 o 
   4   1   7       45.89       54.96     15.17 o 
   5   1   7      907.17      883.15     16.70 o 
   6   1   7       35.34       43.81     12.90 o 
   7   1   7     2863.70     2753.53     20.07 o 
   8   1   7        8.71       -1.97     14.53 o 
   9   1   7      200.97      209.65     15.05 o 
  10   1   7       14.65       21.64     18.86 o 
  11   1   7       78.15       68.50     16.08 o 
  12   1   7       19.85       -8.61     18.68 o 
 -12   2   7       81.05       56.20     12.35 o 
 -11   2   7        2.04       -2.46     11.89 o 
 -10   2   7       53.31       24.99     14.48 o 
  -9   2   7        9.13        9.00     11.50 o 
  -8   2   7      448.98      384.82     24.66 o 
  -7   2   7        4.80        7.71     14.87 o 
  -6   2   7     2379.25     2271.01     28.58 o 
  -5   2   7       31.06       11.09     20.23 o 
  -4   2   7     1112.69     1112.57     29.60 o 
  -3   2   7      362.48      355.76     19.90 o 
  -2   2   7     3157.22     2779.12     66.83 o 
  -1   2   7      155.69      129.65     20.88 o 
   0   2   7      508.09      507.55     23.16 o 
   1   2   7      206.73      184.60     14.64 o 
   2   2   7      587.84      573.13     33.34 o 
   3   2   7        4.70        3.70     15.15 o 
   4   2   7     5929.49     5567.28    106.94 o 
   5   2   7        4.55       18.06     14.20 o 
   6   2   7     2490.27     2380.18     26.34 o 
   7   2   7       45.71       41.87     13.90 o 
   8   2   7     2017.39     2025.34     36.68 o 
   9   2   7       72.31       51.86     13.13 o 
  10   2   7       91.62       90.81     14.83 o 
  11   2   7       15.55       16.50     17.56 o 
  12   2   7        5.52       38.28     22.24 o 
 -12   3   7        4.89        6.53     11.57 o 
 -11   3   7      265.96      260.44     12.90 o 
 -10   3   7       30.72       39.21     11.86 o 
  -9   3   7      366.99      332.38     12.20 o 
  -8   3   7       21.92       22.15     11.07 o 
  -7   3   7       62.40       83.88     11.54 o 
  -6   3   7      136.03      122.81     11.29 o 
  -5   3   7     3507.54     3303.01     53.71 o 
  -4   3   7        8.59        3.55     15.24 o 
  -3   3   7      594.52      565.82     17.41 o 
  -2   3   7       53.59       46.00     14.46 o 
  -1   3   7    10188.86     9655.07    497.40 o 
   0   3   7       12.72        3.67     15.05 o 
   1   3   7      391.67      363.13     24.62 o 
   2   3   7       22.53       27.13     15.12 o 
   3   3   7      753.59      890.58     67.09 o 
   4   3   7       18.38       28.11     14.56 o 
   5   3   7     6702.27     6321.77     75.20 o 
   6   3   7        0.29       18.64     13.39 o 
   7   3   7      195.75      188.75     14.50 o 
   8   3   7      109.17       74.74     14.11 o 
   9   3   7      318.59      318.97     20.59 o 
  10   3   7        3.04       36.37     16.70 o 
  11   3   7      428.47      413.19     22.41 o 
  12   3   7       11.66       -4.59     22.57 o 
 -12   4   7        1.89       32.62     14.33 o 
 -11   4   7       10.02       14.66     11.79 o 
 -10   4   7      389.83      378.61     12.16 o 
  -9   4   7       20.68       28.19     12.33 o 
  -8   4   7       99.92      102.69     20.13 o 
  -7   4   7        6.51       16.48     13.62 o 
  -6   4   7       82.08       90.05     16.02 o 
  -5   4   7      110.33       96.25     12.20 o 
  -4   4   7     4663.23     4545.55    169.61 o 
  -3   4   7       16.23       17.83     13.98 o 
  -2   4   7      864.21      976.24     22.94 o 
  -1   4   7      169.92      150.65     20.96 o 
   0   4   7      796.89      694.56     72.73 o 
   1   4   7        4.84       19.86     15.45 o 
   2   4   7     5428.82     5504.33    486.78 o 
   3   4   7       56.01       54.55     13.41 o 
   4   4   7      196.35      178.73     16.05 o 
   5   4   7        7.37        2.18     18.22 o 
   6   4   7     5111.22     4673.07     32.31 o 
   7   4   7      136.75      142.80     19.27 o 
   8   4   7        8.73        7.79     19.24 o 
   9   4   7       32.83       44.22     19.67 o 
  10   4   7       14.48       33.50     20.43 o 
  11   4   7       14.98       35.81     16.60 o 
  12   4   7      662.96      651.26     23.56 o 
 -12   5   7        4.31       10.85     13.38 o 
 -11   5   7        0.47       -6.44     13.08 o 
 -10   5   7       23.82       43.13     12.61 o 
  -9   5   7      295.97      290.53     16.84 o 
  -8   5   7        4.33        4.56     11.69 o 
  -7   5   7      577.54      560.13     33.20 o 
  -6   5   7       66.08       76.44     12.10 o 
  -5   5   7       32.28       50.39     13.61 o 
  -4   5   7      234.42      226.80     20.44 o 
  -3   5   7     1112.11     1082.24     24.26 o 
  -2   5   7        1.28      -11.06     20.43 o 
  -1   5   7      668.17      783.23     15.34 o 
   0   5   7      205.84      239.91     15.50 o 
   1   5   7       11.41       17.56     14.38 o 
   2   5   7       68.82       79.16     12.88 o 
   3   5   7     3499.07     3504.03    451.30 o 
   4   5   7        0.32       10.39     14.57 o 
   5   5   7       10.62       14.27     15.03 o 
   6   5   7       10.66       -8.16     18.70 o 
   7   5   7     2086.12     2100.42    120.33 o 
   8   5   7        7.25        6.49     15.85 o 
   9   5   7      224.80      221.73     16.78 o 
  10   5   7       98.80      108.27     15.49 o 
  11   5   7       15.09       34.05     15.70 o 
  12   5   7        8.69       28.14     16.18 o 
 -12   6   7       47.49       49.20     15.39 o 
 -11   6   7        0.10      -15.90     18.33 o 
 -10   6   7       86.58       61.33     15.65 o 
  -9   6   7       14.63       -3.65     15.25 o 
  -8   6   7        0.04       -7.04     13.76 o 
  -7   6   7       23.13       36.07     13.43 o 
  -6   6   7      754.14      724.78     94.86 o 
  -5   6   7        0.01        1.33     17.21 o 
  -4   6   7       44.94       54.83     17.41 o 
  -3   6   7       17.81       22.72     12.82 o 
  -2   6   7     3218.80     3604.44     60.87 o 
  -1   6   7       64.18       82.18     13.99 o 
   0   6   7     1668.39     2008.39     51.00 o 
   1   6   7       92.78       93.75     11.92 o 
   2   6   7        8.07       12.60     10.74 o 
   3   6   7        1.39       11.74     12.21 o 
   4   6   7     5753.47     5795.54    359.56 o 
   5   6   7       13.98       18.56     15.89 o 
   6   6   7      427.65      423.37     28.33 o 
   7   6   7      218.95      202.66     14.86 o 
   8   6   7       39.02       57.13     12.93 o 
   9   6   7       49.78       48.87     15.29 o 
  10   6   7      152.20      150.87     13.72 o 
  11   6   7       22.21       35.12     15.92 o 
  12   6   7       20.77       43.23     15.22 o 
 -11   7   7        5.58       17.06     16.56 o 
 -10   7   7        6.42        3.77     13.95 o 
  -9   7   7      126.96      157.70     46.88 o 
  -8   7   7        6.06      -10.88     13.77 o 
  -7   7   7        6.52       14.04     15.48 o 
  -6   7   7       15.36       37.80     16.12 o 
  -5   7   7     1077.72     1124.58    177.98 o 
  -4   7   7        9.45       33.72     11.67 o 
  -3   7   7      377.01      383.55     12.42 o 
  -2   7   7      455.29      502.70     16.81 o 
  -1   7   7      905.31     1009.85     65.79 o 
   0   7   7        0.42        2.47     11.69 o 
   1   7   7     3056.29     2992.66    188.48 o 
   2   7   7       49.02       46.52     11.81 o 
   3   7   7      440.83      429.45     16.50 o 
   4   7   7       57.92       47.13     11.20 o 
   5   7   7     2754.79     2547.99     81.57 o 
   6   7   7      112.93      117.71     11.30 o 
   7   7   7       18.28       28.97     10.74 o 
   8   7   7      129.08      129.09     12.23 o 
   9   7   7        0.85        8.55     10.71 o 
  10   7   7       14.47       34.73     14.47 o 
  11   7   7      432.17      428.20     13.63 o 
  12   7   7        1.05       26.87     13.18 o 
 -11   8   7        5.44        6.94     15.79 o 
 -10   8   7       53.09       72.35     15.88 o 
  -9   8   7       18.74       22.85     18.55 o 
  -8   8   7     1086.64     1039.59    157.37 o 
  -7   8   7       75.04       84.51     16.26 o 
  -6   8   7       63.48       86.15     11.48 o 
  -5   8   7        9.23        3.08     10.98 o 
  -4   8   7     1571.23     1600.39     81.83 o 
  -3   8   7       14.76       20.73     11.56 o 
  -2   8   7     2025.26     2162.82    142.22 o 
  -1   8   7      186.57      201.84     14.73 o 
   0   8   7        2.81       24.99     11.87 o 
   1   8   7        0.37        9.48     12.18 o 
   2   8   7      695.16      704.22     46.53 o 
   3   8   7        0.67       13.49     11.24 o 
   4   8   7      931.76      890.00     13.41 o 
   5   8   7       28.62       26.46     11.40 o 
   6   8   7     1047.94     1032.22     31.74 o 
   7   8   7        8.39        8.20     11.31 o 
   8   8   7      421.04      457.42     12.26 o 
   9   8   7       67.82       61.14     15.79 o 
  10   8   7        1.52        1.48     11.06 o 
  11   8   7        0.12        2.40     12.53 o 
  12   8   7      226.70      209.63     23.66 o 
 -10   9   7       21.13        8.19     16.41 o 
  -9   9   7        2.59      -15.54     15.54 o 
  -8   9   7       22.45       52.63     15.39 o 
  -7   9   7     1286.74     1260.36    124.48 o 
  -6   9   7       13.54        7.81     10.87 o 
  -5   9   7      206.95      266.40     21.89 o 
  -4   9   7       34.13       46.98     11.18 o 
  -3   9   7     1000.80     1160.01     64.58 o 
  -2   9   7       22.71       10.83     11.24 o 
  -1   9   7      618.77      663.39     38.48 o 
   0   9   7       80.69       78.10     11.54 o 
   1   9   7     1311.80     1314.17    197.80 o 
   2   9   7       12.74       17.32     13.86 o 
   3   9   7     2076.08     2038.77     89.82 o 
   4   9   7       37.74       37.44     12.82 o 
   5   9   7      305.54      297.32     10.80 o 
   6   9   7      148.61      166.72     12.20 o 
   7   9   7       45.83       59.08     11.13 o 
   8   9   7       46.07       60.59     11.29 o 
   9   9   7      394.36      403.83     12.31 o 
  10   9   7        2.18        8.47     11.85 o 
  11   9   7        0.74       28.54     12.67 o 
 -10  10   7      338.64      296.01     47.90 o 
  -9  10   7       14.61       19.28     17.19 o 
  -8  10   7       77.59       79.27     14.38 o 
  -7  10   7       47.38       45.83     11.04 o 
  -6  10   7      363.75      405.67     29.41 o 
  -5  10   7       18.18       15.74     10.95 o 
  -4  10   7       82.25      109.64     11.27 o 
  -3  10   7      100.26      100.63     10.47 o 
  -2  10   7       60.17       51.30     10.75 o 
  -1  10   7        0.24        2.13     10.43 o 
   0  10   7     2074.10     2067.34    163.26 o 
   1  10   7       66.55       68.88     14.29 o 
   2  10   7      166.44      184.50     14.57 o 
   3  10   7       77.72       72.99     14.65 o 
   4  10   7      541.29      550.30     26.37 o 
   5  10   7       43.16       62.19     22.23 o 
   6  10   7      175.12      189.24     11.07 o 
   7  10   7       59.71       47.44     11.22 o 
   8  10   7       11.29        4.95     10.80 o 
   9  10   7       12.68       25.70     11.75 o 
  10  10   7      404.70      372.99     27.29 o 
  -9  11   7      261.49      235.81     17.45 o 
  -8  11   7        0.75       -7.15     11.07 o 
  -7  11   7       31.74       46.35     10.17 o 
  -6  11   7        6.24       27.07      9.75 o 
  -5  11   7       20.88       15.06     10.36 o 
  -4  11   7        9.45        9.94     11.00 o 
  -3  11   7      539.05      574.76     33.54 o 
  -2  11   7      109.89      107.17     10.81 o 
  -1  11   7       54.60       43.13      9.79 o 
   0  11   7        0.89        5.09     12.15 o 
   1  11   7     1231.83     1183.34    105.16 o 
   2  11   7       41.17       51.71     13.94 o 
   3  11   7       41.03       44.04     13.80 o 
   4  11   7        3.06       22.28     13.67 o 
   5  11   7      214.19      220.18     13.47 o 
   6  11   7       39.72       53.02     12.89 o 
   7  11   7      455.52      457.86     19.71 o 
   8  11   7        4.26        8.32     11.08 o 
   9  11   7       50.07       35.27     12.06 o 
  10  11   7        0.12       15.06     12.34 o 
  -8  12   7       69.15       85.63     11.18 o 
  -7  12   7        2.57       18.19     10.21 o 
  -6  12   7       28.86       43.24     10.88 o 
  -5  12   7        9.54       20.53     10.75 o 
  -4  12   7      100.15      125.95      9.50 o 
  -3  12   7        0.11        7.00     10.86 o 
  -2  12   7      446.38      411.64     13.38 o 
  -1  12   7       14.10       16.21     12.16 o 
   0  12   7        0.61        4.39     12.58 o 
   1  12   7       11.42       16.67     12.37 o 
   2  12   7      768.02      760.04    100.80 o 
   3  12   7       26.22       51.88     13.71 o 
   4  12   7       90.94      103.76     20.59 o 
   5  12   7       36.01       31.71     16.83 o 
   6  12   7        6.67        5.70     13.54 o 
   7  12   7       24.75       38.96     13.65 o 
   8  12   7      216.71      195.47     24.27 o 
   9  12   7        0.76       -5.14     11.78 o 
  -7  13   7      143.50      145.79     11.08 o 
  -6  13   7        0.48        9.39     10.23 o 
  -5  13   7      102.14      118.78     17.62 o 
  -4  13   7       47.70       26.86     10.64 o 
  -3  13   7       21.67       74.78     26.33 o 
  -2  13   7        5.88        4.13     13.63 o 
  -1  13   7      656.80      669.32     57.41 o 
   0  13   7        0.32       18.82     12.33 o 
   1  13   7        2.13       22.50     11.71 o 
   2  13   7        1.86        0.30     14.38 o 
   3  13   7      197.44      190.07     18.48 o 
   4  13   7       41.61       72.94     13.91 o 
   5  13   7       30.07       39.18     14.71 o 
   6  13   7       12.85       26.66     19.50 o 
   7  13   7        3.57       13.95     14.25 o 
  -5  14   7        0.05        0.27     13.53 o 
  -4  14   7      130.91      111.49     12.18 o 
  -3  14   7        1.54       -4.35     12.95 o 
  -2  14   7       13.39        5.05     13.01 o 
  -1  14   7        2.98       13.58     19.34 o 
   0  14   7      155.05      163.70     14.87 o 
   1  14   7       26.05       35.44     11.27 o 
   2  14   7        5.78        7.90     12.27 o 
   3  14   7        4.86       42.92     14.75 o 
   4  14   7       54.56       57.54     12.38 o 
   5  14   7       20.78       41.02     18.35 o 
   6  14   7       86.03       84.63     15.35 o 
  -2  15   7        0.16        6.82     13.28 o 
  -1  15   7       13.76       21.78     12.59 o 
   0  15   7        2.90       -0.34     12.92 o 
   1  15   7       43.22       64.79     12.54 o 
   2  15   7       11.16       21.98     12.56 o 
   3  15   7       21.84       22.74     14.97 o 
  -2  -8   8        7.41        6.15     19.80 o 
  -1  -8   8        5.55       42.20     17.21 o 
   0  -8   8      339.47      336.29     22.89 o 
   1  -8   8       65.34       82.55     13.11 o 
   2  -8   8       25.39       41.65     13.21 o 
  -5  -7   8        0.77        2.15     15.19 o 
  -4  -7   8       26.52       24.52     26.55 o 
  -3  -7   8      341.28      358.56     18.83 o 
  -2  -7   8       24.49       38.52     18.27 o 
  -1  -7   8        9.09        7.47     16.70 o 
   0  -7   8        0.71       38.92     18.35 o 
   1  -7   8      127.51      135.74     16.65 o 
   2  -7   8       23.04       30.85     12.76 o 
   3  -7   8      425.53      432.27     14.72 o 
   4  -7   8        0.08      -13.85     20.70 o 
   5  -7   8       63.63       77.59     15.74 o 
  -7  -6   8       27.93       26.58     17.92 o 
  -6  -6   8      191.16      188.48     39.40 o 
  -5  -6   8       14.30       22.53     17.48 o 
  -4  -6   8        5.94       14.65     19.36 o 
  -3  -6   8        0.11       45.03     17.45 o 
  -2  -6   8      197.45      225.32     16.50 o 
  -1  -6   8       41.65       15.27     19.88 o 
   0  -6   8       88.76       99.02     19.19 o 
   1  -6   8       18.33       26.41     17.58 o 
   2  -6   8       17.72       14.41     12.86 o 
   3  -6   8       58.68       82.45     14.23 o 
   4  -6   8      808.96      923.38     16.06 o 
   5  -6   8        7.80       13.76     13.13 o 
   6  -6   8      110.16      106.19     23.35 o 
   7  -6   8        0.24       10.25     15.41 o 
  -8  -5   8        7.43       54.32     24.75 o 
  -7  -5   8        0.72       -8.08     17.16 o 
  -6  -5   8       29.88       22.83     17.30 o 
  -5  -5   8      486.32      479.19     29.26 o 
  -4  -5   8       29.06       47.97     16.60 o 
  -3  -5   8       42.26       15.89     13.91 o 
  -2  -5   8        5.21       26.04     17.05 o 
  -1  -5   8      650.44      592.16     35.44 o 
   0  -5   8       56.57       75.43     15.72 o 
   1  -5   8      465.54      497.38     42.64 o 
   2  -5   8        9.04       26.44     17.50 o 
   3  -5   8       26.60       27.48     13.92 o 
   4  -5   8        8.16       14.04     12.35 o 
   5  -5   8     1243.25     1299.37     57.77 o 
   6  -5   8        3.45       15.34     14.85 o 
   7  -5   8       49.71       63.70     14.89 o 
   8  -5   8        0.69       25.63     15.28 o 
  -9  -4   8       25.09       11.48     24.29 o 
  -8  -4   8      110.85       99.77     24.42 o 
  -7  -4   8        1.97      -10.97     16.79 o 
  -6  -4   8        6.61       16.04     14.86 o 
  -5  -4   8       50.34       77.02     27.56 o 
  -4  -4   8      964.13      844.68     79.70 o 
  -3  -4   8       29.49       60.76     16.64 o 
  -2  -4   8        0.07       31.73     16.73 o 
  -1  -4   8        0.00       21.08     17.08 o 
   0  -4   8      258.45      230.81     39.90 o 
   1  -4   8       66.65       81.52     24.08 o 
   2  -4   8     1165.26     1196.88     30.76 o 
   3  -4   8       12.02       25.87     11.65 o 
   4  -4   8      569.98      578.59     19.55 o 
   5  -4   8       16.62        9.32     14.30 o 
   6  -4   8     1636.30     1658.24    122.32 o 
   7  -4   8        1.58       32.55     15.84 o 
   8  -4   8        4.47       18.97     14.68 o 
   9  -4   8        0.40       29.48     16.15 o 
 -10  -3   8        0.50       42.14     23.76 o 
  -9  -3   8       25.82       29.07     23.17 o 
  -8  -3   8       17.71       26.70     23.13 o 
  -7  -3   8      749.22      790.27     25.84 o 
  -6  -3   8       51.09       49.75     16.94 o 
  -5  -3   8       16.90       25.41     23.98 o 
  -4  -3   8       27.62       48.56     15.99 o 
  -3  -3   8      789.21      670.56     64.82 o 
  -2  -3   8      106.43       78.32     17.21 o 
  -1  -3   8      630.56      635.46     28.41 o 
   0  -3   8        2.54       18.95     22.74 o 
   1  -3   8      180.37      166.96     17.19 o 
   2  -3   8        1.61       -1.38     15.95 o 
   3  -3   8     1401.03     1381.48     27.74 o 
   4  -3   8       18.01       21.03     12.40 o 
   5  -3   8       86.84      104.58     17.79 o 
   6  -3   8        5.01       24.99     15.07 o 
   7  -3   8      708.85      709.09     66.96 o 
   8  -3   8        7.23       17.35     17.15 o 
   9  -3   8      180.95      137.42     17.92 o 
  10  -3   8        1.70       -7.09     24.19 o 
 -10  -2   8      118.96      110.46     23.10 o 
  -9  -2   8       15.51        5.45     22.97 o 
  -8  -2   8        1.53       36.63     22.44 o 
  -7  -2   8       83.92       88.28     22.61 o 
  -6  -2   8     1033.20     1019.70     47.13 o 
  -5  -2   8       33.95       45.52     15.88 o 
  -4  -2   8       37.62       70.08     26.27 o 
  -3  -2   8       19.77        7.64     17.13 o 
  -2  -2   8      209.26      202.21     19.32 o 
  -1  -2   8       29.40       26.99     16.48 o 
   0  -2   8     1344.40     1335.47     50.15 o 
   1  -2   8        5.36       19.31     16.70 o 
   2  -2   8     1025.06     1008.06     18.54 o 
   3  -2   8        2.20       16.98     18.20 o 
   4  -2   8     1704.48     1664.13     81.55 o 
   5  -2   8       27.32       34.05     14.06 o 
   6  -2   8      752.02      693.61     94.74 o 
   7  -2   8       18.86       29.39     15.38 o 
   8  -2   8       28.23       28.25     13.14 o 
   9  -2   8        2.14       15.26     28.13 o 
  10  -2   8      505.90      495.34     17.03 o 
  11  -2   8        1.78       15.46     14.69 o 
 -11  -1   8       30.63       37.75     16.08 o 
 -10  -1   8       31.00       65.05     21.58 o 
  -9  -1   8      290.00      294.94     22.84 o 
  -8  -1   8        0.28      -16.01     25.08 o 
  -7  -1   8       10.35       16.34     21.39 o 
  -6  -1   8       55.55       51.02     25.18 o 
  -5  -1   8      187.49      153.94     15.39 o 
  -4  -1   8       20.35       38.41     15.20 o 
  -3  -1   8      132.87      164.25     19.72 o 
  -2  -1   8       11.00       34.68     15.77 o 
  -1  -1   8        0.60       -4.98     17.97 o 
   0  -1   8       59.92       71.45     17.67 o 
   1  -1   8     3949.33     3824.85     38.46 o 
   2  -1   8      119.15      100.92     16.21 o 
   3  -1   8      509.91      472.96     24.50 o 
   4  -1   8      104.76       99.26     13.83 o 
   5  -1   8     2053.66     2056.75    230.46 o 
   6  -1   8        0.00      -14.95     14.95 o 
   7  -1   8      935.02      868.09     68.69 o 
   8  -1   8       38.65       36.57     15.91 o 
   9  -1   8      164.57      144.55     16.78 o 
  10  -1   8        0.70       39.30     26.86 o 
  11  -1   8      533.28      520.98     17.18 o 
 -11   0   8        0.42       -1.61     17.47 o 
 -10   0   8       24.35       38.55     17.36 o 
  -9   0   8       52.92       49.50     21.72 o 
  -8   0   8      323.51      307.94     22.31 o 
  -7   0   8       69.59       62.74     21.42 o 
  -6   0   8       81.56      101.35     21.85 o 
  -5   0   8        0.59        2.99     17.12 o 
  -4   0   8      143.44      132.98     16.51 o 
  -3   0   8      126.65      118.85     15.96 o 
  -2   0   8     3477.91     3048.39    147.55 o 
  -1   0   8      134.41      115.15     16.22 o 
   0   0   8       10.24       40.18     17.43 o 
   1   0   8       35.50       31.51     16.89 o 
   2   0   8     3758.10     3286.50     44.60 o 
   3   0   8        7.33       14.39     15.35 o 
   4   0   8      338.16      307.00     21.18 o 
   5   0   8       10.52        8.34     15.36 o 
   6   0   8      619.56      642.13     17.39 o 
   7   0   8        3.53       32.91     15.38 o 
   8   0   8     1295.78     1212.86     61.37 o 
   9   0   8        4.84        7.09     16.90 o 
  10   0   8      303.65      322.68     32.74 o 
  11   0   8        4.75       12.31     16.66 o 
 -12   1   8       11.64       43.07     25.21 o 
 -11   1   8       33.40       36.56     18.48 o 
 -10   1   8        3.87       29.57     16.80 o 
  -9   1   8        0.21        3.57     15.33 o 
  -8   1   8       32.57       40.23     20.30 o 
  -7   1   8      903.92      905.38     23.79 o 
  -6   1   8       82.27       95.84     24.88 o 
  -5   1   8      372.12      371.70     25.94 o 
  -4   1   8       99.64       93.19     17.09 o 
  -3   1   8     1269.57     1139.31     26.91 o 
  -2   1   8      196.48      160.58     17.10 o 
  -1   1   8     3920.65     3511.25    250.32 o 
   0   1   8       13.67       15.44     18.84 o 
   1   1   8      965.53      855.70     19.35 o 
   2   1   8      113.53       76.84     16.71 o 
   3   1   8     3703.21     3255.56    109.27 o 
   4   1   8        0.57       14.43     16.42 o 
   5   1   8       10.77       22.05     15.87 o 
   6   1   8       28.47       43.13     25.58 o 
   7   1   8        1.92       11.76     14.74 o 
   8   1   8        0.10      -15.04     15.04 o 
   9   1   8     1406.30     1309.09     40.21 o 
  10   1   8        2.00        8.90     17.05 o 
  11   1   8      233.96      229.00     13.52 o 
  12   1   8       11.39       41.90     35.72 o 
 -12   2   8        0.94       22.85     12.01 o 
 -11   2   8        3.44       -0.85     11.47 o 
 -10   2   8      143.84      141.71     14.77 o 
  -9   2   8       59.58       43.59     11.96 o 
  -8   2   8       41.83       24.09     27.57 o 
  -7   2   8      239.56      232.54     22.69 o 
  -6   2   8     2257.93     2373.84     32.44 o 
  -5   2   8       15.63       10.49     24.39 o 
  -4   2   8      234.94      261.21     26.30 o 
  -3   2   8        2.21       -1.22     19.40 o 
  -2   2   8      439.05      399.33     19.11 o 
  -1   2   8       54.36       80.12     18.97 o 
   0   2   8     6383.75     5628.54     33.39 o 
   1   2   8        3.16       18.77     18.24 o 
   2   2   8     1810.89     1777.26     78.14 o 
   3   2   8       41.09       53.10     14.69 o 
   4   2   8     1743.17     1483.14     73.31 o 
   5   2   8        1.97       16.35     21.57 o 
   6   2   8       93.41       77.58     14.37 o 
   7   2   8      189.70      190.54     14.75 o 
   8   2   8      188.11      179.37     13.18 o 
   9   2   8       10.99       11.80     13.31 o 
  10   2   8     1021.65     1054.70     17.52 o 
  11   2   8        1.50       12.28     21.85 o 
  12   2   8        6.57       46.07     22.74 o 
 -12   3   8        3.97        8.01     13.61 o 
 -11   3   8       19.70       45.67     12.86 o 
 -10   3   8       28.26       35.76     12.00 o 
  -9   3   8     1213.39     1157.05     44.38 o 
  -8   3   8       70.44       55.62     11.12 o 
  -7   3   8       74.86       82.75     10.95 o 
  -6   3   8      130.65      126.33     11.48 o 
  -5   3   8      209.22      175.37     15.65 o 
  -4   3   8       54.39       44.90     25.87 o 
  -3   3   8      449.76      413.11     16.72 o 
  -2   3   8       42.78       36.62     13.85 o 
  -1   3   8      382.45      401.81     20.87 o 
   0   3   8       47.67       45.85     14.68 o 
   1   3   8     4100.53     3696.12    280.63 o 
   2   3   8        4.07       17.22     14.51 o 
   3   3   8      173.09      189.14     19.76 o 
   4   3   8      162.11      141.64     14.44 o 
   5   3   8       13.91       24.68     14.07 o 
   6   3   8       32.74       32.83     15.94 o 
   7   3   8     1264.76     1188.85     17.47 o 
   8   3   8        0.88        0.90     14.65 o 
   9   3   8       49.81       64.24     14.50 o 
  10   3   8       15.17       33.37     21.02 o 
  11   3   8      498.08      505.06     19.14 o 
  12   3   8       13.54       -9.64     22.57 o 
 -12   4   8      184.33      150.99     14.09 o 
 -11   4   8        5.63       14.23     11.92 o 
 -10   4   8        4.16       12.32     12.20 o 
  -9   4   8      165.80      125.99     12.84 o 
  -8   4   8      626.00      583.40     22.22 o 
  -7   4   8       85.42       77.82     11.65 o 
  -6   4   8      204.79      187.53     13.29 o 
  -5   4   8       67.79       59.10     13.61 o 
  -4   4   8       52.66       68.36     14.22 o 
  -3   4   8       22.10       18.55     13.19 o 
  -2   4   8     1317.19     1185.00    101.61 o 
  -1   4   8        2.22        2.96     17.77 o 
   0   4   8      328.10      369.67     34.70 o 
   1   4   8      110.35      109.13     15.15 o 
   2   4   8      949.52      867.99     88.38 o 
   3   4   8       53.55       60.92     14.17 o 
   4   4   8      797.17      746.39     15.49 o 
   5   4   8      320.10      301.43     19.80 o 
   6   4   8       54.82       46.15     14.40 o 
   7   4   8       17.48       34.19     19.50 o 
   8   4   8     1867.77     1765.18     24.59 o 
   9   4   8        8.27       13.43     19.54 o 
  10   4   8       42.48       56.86     20.07 o 
  11   4   8       31.54       64.26     20.89 o 
  12   4   8      199.46      154.78     22.61 o 
 -12   5   8       22.03       20.14     12.45 o 
 -11   5   8       69.43       72.76     12.63 o 
 -10   5   8        2.06        8.65     19.30 o 
  -9   5   8       33.82       33.01     11.53 o 
  -8   5   8       34.58       43.24     12.89 o 
  -7   5   8      293.20      306.53     17.85 o 
  -6   5   8        0.07        2.76     12.19 o 
  -5   5   8     1302.95     1201.17     59.19 o 
  -4   5   8       17.74        8.67     16.26 o 
  -3   5   8      956.52     1122.43     23.73 o 
  -2   5   8        0.21        3.70     19.80 o 
  -1   5   8     3940.20     4309.32     32.44 o 
   0   5   8        5.24       20.99     23.07 o 
   1   5   8       84.30      148.28     25.13 o 
   2   5   8      301.53      299.90     26.95 o 
   3   5   8      920.82      955.47     99.57 o 
   4   5   8        2.03       16.53     20.92 o 
   5   5   8     2304.91     2176.69     25.64 o 
   6   5   8      105.44       91.94     21.75 o 
   7   5   8      137.95      116.89     18.68 o 
   8   5   8        4.08       24.75     18.75 o 
   9   5   8     1099.16     1061.98     23.07 o 
  10   5   8       22.49       21.29     20.43 o 
  11   5   8        6.72       50.96     20.69 o 
  12   5   8       10.14       17.79     21.15 o 
 -11   6   8        2.01       10.16     13.04 o 
 -10   6   8      169.63      170.65     20.89 o 
  -9   6   8        7.83       14.40     12.85 o 
  -8   6   8       41.73       27.86     11.57 o 
  -7   6   8       23.34       22.62     12.02 o 
  -6   6   8       58.09       63.66     13.87 o 
  -5   6   8       88.11       70.93     14.98 o 
  -4   6   8     2419.99     2626.80     26.67 o 
  -3   6   8      108.61       90.59     20.03 o 
  -2   6   8     1123.95     1321.54     23.99 o 
  -1   6   8      146.58      151.18     13.80 o 
   0   6   8     4596.74     5429.17    209.37 o 
   1   6   8       10.50        7.09     12.71 o 
   2   6   8      176.36      180.85     12.21 o 
   3   6   8      158.34      175.69     18.43 o 
   4   6   8        3.70       30.43     16.21 o 
   5   6   8        0.44       -2.60     16.07 o 
   6   6   8     5464.21     5473.21    540.20 o 
   7   6   8        0.15        0.04     15.53 o 
   8   6   8      527.03      533.55     57.77 o 
   9   6   8        2.02      -20.41     20.41 o 
  10   6   8       32.50       27.00     20.40 o 
  11   6   8       43.30       74.85     20.82 o 
  12   6   8       39.86       90.33     21.68 o 
 -11   7   8       13.94       12.93     13.44 o 
 -10   7   8        8.11       21.45     11.92 o 
  -9   7   8      310.10      325.75     29.57 o 
  -8   7   8        7.18       19.31     16.06 o 
  -7   7   8      204.14      192.47     26.52 o 
  -6   7   8       34.97       26.63     14.31 o 
  -5   7   8       43.55       59.08     13.26 o 
  -4   7   8       23.88       30.10     16.14 o 
  -3   7   8     3303.47     3659.36     20.22 o 
  -2   7   8        0.27        4.51     13.42 o 
   0   7   8       88.26      126.96     23.02 o 
   1   7   8     2939.21     3175.92    253.26 o 
   2   7   8       24.85       31.03     10.93 o 
   3   7   8     2032.50     2053.39    123.28 o 
   4   7   8      121.95      130.57     12.72 o 
   5   7   8      434.67      404.32     25.24 o 
   6   7   8       30.50       29.50     12.10 o 
   7   7   8     1272.57     1263.17     47.42 o 
   8   7   8        5.61        8.32     14.70 o 
   9   7   8      277.92      276.88     15.65 o 
  10   7   8       31.21       26.48     13.18 o 
  11   7   8       32.36       47.09     13.38 o 
  12   7   8        8.66       15.32     13.64 o 
 -11   8   8        0.95        6.63     16.56 o 
 -10   8   8        0.90        1.06     13.68 o 
  -9   8   8        9.87       25.95     13.74 o 
  -8   8   8      177.55      198.81     35.74 o 
  -7   8   8        2.35       35.69     16.63 o 
  -6   8   8      514.75      509.14     57.34 o 
  -5   8   8       60.62       59.08     16.98 o 
  -4   8   8        1.22       16.51     13.06 o 
  -3   8   8      218.48      227.07     13.95 o 
  -2   8   8     5109.63     5641.39     61.70 o 
  -1   8   8        1.59       29.34     41.34 o 
   0   8   8      280.81      319.92     25.52 o 
   1   8   8       59.47       52.66     11.70 o 
   2   8   8        7.41        8.25     12.55 o 
   3   8   8       87.26       81.67     11.49 o 
   4   8   8      173.88      170.85     12.15 o 
   5   8   8       20.33       32.29     11.34 o 
   6   8   8       19.21       28.47     11.84 o 
   7   8   8        0.86        2.66     11.06 o 
   8   8   8      639.04      686.93     14.62 o 
   9   8   8       38.68       40.33     12.08 o 
  10   8   8       17.13       24.97     12.52 o 
  11   8   8       13.36       16.40     13.12 o 
 -10   9   8        0.45       18.14     14.27 o 
  -9   9   8       79.30       53.32     16.04 o 
  -8   9   8       37.77       35.93     16.87 o 
  -7   9   8      386.19      447.61     76.56 o 
  -6   9   8       68.98       81.80     16.71 o 
  -5   9   8      582.79      632.91     26.50 o 
  -4   9   8        2.39       -4.67     12.58 o 
  -3   9   8      299.69      290.71     17.51 o 
  -2   9   8       39.92       34.84     12.78 o 
  -1   9   8      793.39      927.76     52.64 o 
   0   9   8       66.16       64.30     12.43 o 
   1   9   8      190.78      195.06     21.43 o 
   2   9   8       87.07       92.41     12.35 o 
   3   9   8      176.45      193.95     11.71 o 
   4   9   8        6.47       14.78     11.28 o 
   5   9   8     2033.62     1981.86     82.96 o 
   6   9   8        4.55       24.11     12.10 o 
   7   9   8       90.57       87.38     11.85 o 
   8   9   8       75.81       61.47     11.53 o 
   9   9   8      146.93      144.10     12.38 o 
  10   9   8       31.68       36.83     12.51 o 
  11   9   8       85.73       70.58     13.41 o 
 -10  10   8       73.49       93.37     14.89 o 
  -9  10   8        1.72        5.06     19.47 o 
  -8  10   8      113.58       97.56     16.24 o 
  -7  10   8       18.13       27.09     25.91 o 
  -6  10   8       83.68       74.66     10.75 o 
  -5  10   8        0.48       19.31     11.50 o 
  -4  10   8       15.64       25.70      9.67 o 
  -3  10   8        0.57        9.22     10.56 o 
  -2  10   8       50.20       53.41     11.33 o 
  -1  10   8       35.81       55.31     11.01 o 
   0  10   8      518.54      550.23     41.86 o 
   1  10   8      191.59      194.15     27.64 o 
   2  10   8      948.68      894.25    111.78 o 
   3  10   8       23.25       17.10     16.15 o 
   4  10   8      112.22       90.82     12.13 o 
   5  10   8        5.05       32.12     11.35 o 
   6  10   8      994.73      925.39     41.84 o 
   7  10   8        6.47       24.66     11.79 o 
   8  10   8        8.79       10.13     11.53 o 
   9  10   8       22.81       43.39     12.90 o 
  10  10   8       35.06       52.63     12.76 o 
  -9  11   8       68.85       66.00     19.60 o 
  -8  11   8        1.51        7.83     16.26 o 
  -7  11   8       82.78       73.21     11.01 o 
  -6  11   8       28.20       23.32     11.44 o 
  -5  11   8      231.54      276.59     18.37 o 
  -4  11   8        1.15        3.07     11.13 o 
  -3  11   8      879.10      939.10     54.40 o 
  -2  11   8       22.36       27.99     11.05 o 
  -1  11   8      877.99      872.44     40.00 o 
   0  11   8      109.77       98.96     15.43 o 
   1  11   8      120.25      131.17     18.78 o 
   2  11   8       11.74       21.68     14.08 o 
   3  11   8      308.21      313.00     30.92 o 
   4  11   8       37.96       46.61     15.24 o 
   5  11   8        0.88       16.44     10.74 o 
   6  11   8       22.02       26.99     20.41 o 
   7  11   8      376.70      379.27     14.33 o 
   8  11   8       12.82       25.12     11.15 o 
   9  11   8       75.90       69.52     12.20 o 
  -8  12   8        0.29       -0.16     11.55 o 
  -7  12   8        1.16       13.72     10.37 o 
  -6  12   8      367.85      332.94     12.45 o 
  -5  12   8        0.01       11.29      9.47 o 
  -4  12   8       12.53       14.33     10.34 o 
  -3  12   8       23.24       31.56     10.14 o 
  -2  12   8      805.74      872.84     49.89 o 
  -1  12   8        0.22        8.51     11.61 o 
   0  12   8      418.14      381.84     19.77 o 
   1  12   8       38.90       38.00     14.53 o 
   2  12   8       19.47       23.83     14.18 o 
   3  12   8        6.97       23.37     14.29 o 
   4  12   8      865.90      869.15     72.89 o 
   5  12   8        0.29       15.37     15.81 o 
   6  12   8        0.09        4.56     11.17 o 
   7  12   8       34.43       54.36     12.22 o 
   8  12   8       22.96       27.91     12.79 o 
  -6  13   8        5.61       -0.63     10.42 o 
  -5  13   8      287.32      305.48     18.80 o 
  -4  13   8        0.50       15.37     10.81 o 
  -3  13   8        3.64        7.91     10.24 o 
  -2  13   8       15.68       47.60     15.30 o 
  -1  13   8       94.75       92.94     11.85 o 
   0  13   8        7.41       23.13     12.61 o 
   1  13   8      536.38      520.59     84.39 o 
   2  13   8       39.70       42.20     17.43 o 
   3  13   8       21.64       35.16     14.74 o 
   4  13   8        4.45       22.29     14.47 o 
   5  13   8      167.38      161.10     22.38 o 
   6  13   8        4.19       29.58     15.38 o 
   7  13   8       38.43       20.02     12.26 o 
  -5  14   8        9.64       12.83     11.29 o 
  -4  14   8      187.34      189.42     16.46 o 
  -3  14   8        0.41        3.62     13.66 o 
  -2  14   8       54.89       53.68     12.84 o 
  -1  14   8       36.61       47.40     13.70 o 
   0  14   8       10.04       -4.13     12.64 o 
   1  14   8        2.04        6.12     21.20 o 
   2  14   8      182.46      165.57     16.27 o 
   3  14   8        2.20       -1.54     14.38 o 
   4  14   8        0.06      -14.62     19.32 o 
   5  14   8       17.41       46.56     15.00 o 
  -2  15   8        1.64       12.92     13.68 o 
  -1  15   8       42.58       46.13     13.32 o 
   0  15   8        5.08       34.03     13.64 o 
   1  15   8        1.45       23.50     15.67 o 
   2  15   8        0.04       10.41     15.75 o 
   3  15   8      136.54      101.84     18.94 o 
  -2  -7   9       19.44       54.12     19.11 o 
  -1  -7   9      258.15      268.02     29.04 o 
   0  -7   9       24.22       36.30     18.45 o 
   1  -7   9        1.24       36.71     16.10 o 
   2  -7   9        8.02       -7.21     14.74 o 
  -5  -6   9       26.22       24.28     18.26 o 
  -4  -6   9       99.59      137.16     18.14 o 
  -3  -6   9        4.72       38.21     44.16 o 
  -2  -6   9       44.89       50.09     16.55 o 
  -1  -6   9        7.10       29.34     16.08 o 
   0  -6   9      641.93      647.03     56.83 o 
   1  -6   9       16.35       32.60     17.21 o 
   2  -6   9       12.57       24.51     13.17 o 
   3  -6   9        1.08      -10.66     21.53 o 
   4  -6   9      107.29      116.89     13.23 o 
   5  -6   9       18.09       26.29     15.38 o 
  -7  -5   9       23.22       44.86     15.84 o 
  -6  -5   9        1.37       22.87     28.83 o 
  -5  -5   9        9.33       36.89     17.66 o 
  -4  -5   9       39.34       60.90     17.05 o 
  -3  -5   9      366.09      360.74     17.85 o 
  -2  -5   9        0.58       23.85     41.83 o 
  -1  -5   9       88.18      103.47     17.55 o 
   0  -5   9       45.17       72.51     17.33 o 
   1  -5   9     1114.89     1148.89     37.18 o 
   2  -5   9      153.87      161.88     15.56 o 
   3  -5   9       53.99       65.91     13.29 o 
   4  -5   9        4.08       12.60     15.52 o 
   5  -5   9       17.19        1.90     15.85 o 
   6  -5   9        7.98      -15.42     15.42 o 
   7  -5   9      393.35      423.52     41.51 o 
  -8  -4   9      215.17      229.83     25.35 o 
  -7  -4   9       38.10       54.04     16.88 o 
  -6  -4   9       35.78       62.31     16.88 o 
  -5  -4   9       16.76       50.23     16.51 o 
  -4  -4   9      104.18       78.87     16.78 o 
  -3  -4   9       78.98       79.68     17.00 o 
  -2  -4   9      655.57      675.62     18.31 o 
  -1  -4   9       26.60       42.70     16.88 o 
   0  -4   9       21.87       68.53     17.16 o 
   1  -4   9        8.90       -3.02     16.63 o 
   2  -4   9      540.81      515.61     16.12 o 
   3  -4   9       17.60       32.21     12.58 o 
   4  -4   9      287.66      325.24     14.95 o 
   5  -4   9        0.53        2.51     13.52 o 
   6  -4   9      194.90      188.35     32.96 o 
   7  -4   9        0.67       15.16     14.90 o 
   8  -4   9      396.13      379.91     40.68 o 
  -9  -3   9        0.08       20.82     24.12 o 
  -8  -3   9       24.66       38.15     24.29 o 
  -7  -3   9      221.26      213.39     24.72 o 
  -6  -3   9       84.95      104.38     36.22 o 
  -5  -3   9      380.77      384.72     78.66 o 
  -4  -3   9       22.70       17.53     14.36 o 
  -3  -3   9       27.48       32.76     23.43 o 
  -2  -3   9        9.38        9.79     16.40 o 
  -1  -3   9      804.52      775.32     50.06 o 
   0  -3   9       28.23       24.86     16.67 o 
   1  -3   9        1.31       13.58     16.31 o 
   2  -3   9       22.04       27.24     16.71 o 
   3  -3   9       83.21      121.15     16.71 o 
   4  -3   9       13.96       22.26     13.95 o 
   5  -3   9      422.04      473.90     32.01 o 
   6  -3   9        0.55        0.70     15.11 o 
   7  -3   9       91.78      115.57     17.28 o 
   8  -3   9       13.36       12.91     17.60 o 
   9  -3   9      385.16      395.50     18.90 o 
  -9  -2   9       11.38      -21.45     23.70 o 
  -8  -2   9       73.74      106.50     27.13 o 
  -7  -2   9       11.20       10.13     23.10 o 
  -6  -2   9      223.80      193.38     19.32 o 
  -5  -2   9       96.90      112.82     19.04 o 
  -4  -2   9      818.26      787.36     67.16 o 
  -3  -2   9        4.28       -3.30     16.67 o 
  -2  -2   9      138.52      126.34     16.12 o 
  -1  -2   9       24.69       13.98     16.48 o 
   0  -2   9      986.08      948.09     18.51 o 
   1  -2   9       50.91       63.29     16.27 o 
   2  -2   9       28.70       40.34     16.19 o 
   3  -2   9        6.96       35.30     15.85 o 
   4  -2   9       90.91       89.43     14.01 o 
   5  -2   9       59.53       77.82     13.15 o 
   6  -2   9     2079.20     2077.90    223.32 o 
   7  -2   9        4.68       21.53     20.44 o 
   8  -2   9      105.43      129.27     16.25 o 
   9  -2   9       18.72       54.57     17.53 o 
  10  -2   9       85.07      113.31     18.47 o 
 -10  -1   9        7.47       -7.49     22.67 o 
  -9  -1   9       33.73       47.06     22.87 o 
  -8  -1   9       31.75       -2.44     22.87 o 
  -7  -1   9      146.74      142.73     26.07 o 
  -6  -1   9       37.74       21.29     18.17 o 
  -5  -1   9       49.64       69.63     19.39 o 
  -4  -1   9       12.04       24.47     31.29 o 
  -3  -1   9      685.21      594.52     70.24 o 
  -2  -1   9       12.09       28.50     17.72 o 
  -1  -1   9      211.18      192.05     20.23 o 
   0  -1   9       16.16       28.78     15.99 o 
   1  -1   9      480.03      456.18     24.64 o 
   2  -1   9       21.25       25.18     15.83 o 
   3  -1   9     1638.59     1611.73     28.13 o 
   4  -1   9       15.01       16.30     13.76 o 
   5  -1   9      245.65      237.46     25.10 o 
   6  -1   9        9.11        0.58     23.76 o 
   7  -1   9     2384.18     2292.18     89.83 o 
   8  -1   9        0.00       -3.31     16.42 o 
   9  -1   9       77.87      100.32     16.86 o 
  10  -1   9        4.14       44.77     41.96 o 
 -11   0   9        8.14      -25.54     26.10 o 
 -10   0   9        5.42       16.14     16.58 o 
  -9   0   9        1.43       43.69     25.54 o 
  -8   0   9       11.27       23.37     22.05 o 
  -7   0   9        9.36       10.13     24.95 o 
  -6   0   9      840.32      842.97     24.42 o 
  -5   0   9        5.70       18.56     20.71 o 
  -4   0   9     1067.04      997.22     73.36 o 
  -3   0   9        5.51       14.43     16.26 o 
  -2   0   9     2248.79     1802.34    147.39 o 
  -1   0   9      119.10      122.91     17.37 o 
   0   0   9     1110.39     1137.03     21.91 o 
   1   0   9      189.04      183.82     16.14 o 
   2   0   9       95.80       79.27     15.45 o 
   3   0   9       47.11       45.46     16.45 o 
   4   0   9     1971.94     1930.51    142.98 o 
   5   0   9       11.52       17.75     15.32 o 
   6   0   9      224.92      229.08     18.17 o 
   7   0   9       13.73       42.88     15.72 o 
   8   0   9      777.41      835.63     19.83 o 
   9   0   9        0.09       46.01     16.20 o 
  10   0   9        8.06        9.78     16.38 o 
  11   0   9        5.19       16.66     17.35 o 
 -11   1   9       44.80       63.45     13.33 o 
 -10   1   9        9.06       23.53     22.03 o 
  -9   1   9       38.44       37.65     16.19 o 
  -8   1   9        4.42       16.30     24.88 o 
  -7   1   9       45.90       67.42     24.29 o 
  -6   1   9       39.93       36.04     21.32 o 
  -5   1   9     2154.93     2107.88     32.11 o 
  -4   1   9        4.74       35.45     17.31 o 
  -3   1   9      152.46      128.27     17.67 o 
  -2   1   9      216.62      189.38     16.74 o 
  -1   1   9     3275.28     2790.36    125.36 o 
   0   1   9      136.74      131.45     17.98 o 
   1   1   9     1356.27     1362.67     20.95 o 
   2   1   9        4.63       11.92     16.04 o 
   3   1   9     1171.80     1101.57     36.12 o 
   4   1   9        0.39       15.15     13.35 o 
   5   1   9     2275.43     2176.70     88.31 o 
   6   1   9        3.23        1.89     15.06 o 
   7   1   9       10.49       -0.91     15.29 o 
   8   1   9       61.75       54.44     32.52 o 
   9   1   9       57.14       51.43     15.89 o 
  10   1   9       30.89       21.50     16.28 o 
  11   1   9      169.04      166.69     17.02 o 
 -11   2   9        5.74        8.54     12.56 o 
 -10   2   9       13.64       31.35     11.08 o 
  -9   2   9       24.21       50.24     13.79 o 
  -8   2   9      598.47      563.46     27.52 o 
  -7   2   9        9.17       21.98     21.19 o 
  -6   2   9      226.91      230.09     25.35 o 
  -5   2   9      103.50      102.67     24.78 o 
  -4   2   9      535.81      506.15     27.23 o 
  -3   2   9       72.58       62.41     17.67 o 
  -2   2   9       78.25      106.98     18.79 o 
  -1   2   9      162.91      176.59     19.05 o 
   0   2   9      107.07       78.37     17.55 o 
   1   2   9       21.31       23.94     17.31 o 
   2   2   9     2415.26     2241.13     90.97 o 
   3   2   9       54.22       44.28     13.58 o 
   4   2   9      701.16      667.97     16.49 o 
   5   2   9        0.25       -0.14     14.48 o 
   6   2   9     1450.58     1347.21     37.51 o 
   7   2   9       55.45       66.68     15.28 o 
   8   2   9      166.78      126.64     15.22 o 
   9   2   9       16.82       27.52     13.71 o 
  10   2   9        0.32       16.45     15.72 o 
  11   2   9        2.49        0.95     16.11 o 
 -11   3   9       49.14       27.30     12.52 o 
 -10   3   9       19.45        9.78     13.88 o 
  -9   3   9      383.04      344.82     31.53 o 
  -8   3   9      146.12      154.08     17.55 o 
  -7   3   9     1018.87      936.79     32.86 o 
  -6   3   9        9.44      -10.00     12.46 o 
  -5   3   9      156.73      136.73     12.98 o 
  -4   3   9        5.74        9.92     14.79 o 
  -3   3   9      724.50      613.09     24.11 o 
  -2   3   9        5.65       11.32     13.42 o 
  -1   3   9     1314.22     1203.62     50.83 o 
   0   3   9      169.68      150.55     13.87 o 
   1   3   9        2.40       -2.80     14.05 o 
   2   3   9        1.84       -0.73     14.00 o 
   3   3   9     2202.48     2123.99    240.36 o 
   4   3   9        4.75       -0.91     16.24 o 
   5   3   9      143.51      151.85     19.62 o 
   6   3   9       96.63       93.81     15.66 o 
   7   3   9      533.19      527.92     19.32 o 
   8   3   9        1.07       -4.57     22.59 o 
   9   3   9      751.16      730.46     19.52 o 
  10   3   9       19.10       -4.55     21.25 o 
  11   3   9       71.51       99.47     22.18 o 
  12   3   9        0.02       -3.30     22.44 o 
 -11   4   9       18.69       20.89     13.14 o 
 -10   4   9       77.41       73.46     12.74 o 
  -9   4   9       14.35       18.43     19.24 o 
  -8   4   9       69.17       50.63     12.82 o 
  -7   4   9       20.00       19.40     11.97 o 
  -6   4   9      443.67      402.48     20.90 o 
  -5   4   9        0.99        4.54     13.07 o 
  -4   4   9      271.70      259.37     14.59 o 
  -3   4   9       82.43       72.80     16.60 o 
  -2   4   9      565.54      523.23     43.40 o 
  -1   4   9       42.60       32.11     16.01 o 
   0   4   9     2597.61     2554.56    251.25 o 
   1   4   9       79.49       69.02     14.72 o 
   2   4   9      183.23      193.94     25.93 o 
   3   4   9       59.90      167.00     33.63 o 
   4   4   9     4040.48     3730.10    117.01 o 
   5   4   9       31.76       34.69     14.47 o 
   6   4   9       15.62       31.03     16.01 o 
   7   4   9       11.91       15.73     17.87 o 
   8   4   9       75.93       86.50     20.23 o 
   9   4   9       44.24       50.86     20.30 o 
  10   4   9     1036.35     1008.78     23.86 o 
  11   4   9       17.37       36.83     20.96 o 
  12   4   9       48.07       71.85     22.41 o 
 -11   5   9       17.08       51.65     13.35 o 
 -10   5   9        5.69       -5.16     16.35 o 
  -9   5   9      113.64      115.14     13.36 o 
  -8   5   9       46.40       39.89     12.18 o 
  -7   5   9        6.13       18.98     13.18 o 
  -6   5   9       53.10       58.17     15.13 o 
  -5   5   9      824.69      831.26     35.38 o 
  -4   5   9        8.06       27.06     16.05 o 
  -3   5   9        0.58      -19.11     19.11 o 
  -2   5   9       61.91       65.08     19.50 o 
  -1   5   9       22.39       87.98     22.87 o 
   0   5   9       30.16       33.40     20.51 o 
   1   5   9     4795.87     5357.61    785.24 o 
   2   5   9       29.35       38.52     19.68 o 
   3   5   9      455.52      485.51     64.04 o 
   4   5   9        9.88       23.43     22.34 o 
   5   5   9     1989.56     1824.29     28.38 o 
   6   5   9        8.77        2.01     18.75 o 
   7   5   9      318.87      322.33     20.23 o 
   8   5   9      129.05      129.34     19.77 o 
   9   5   9       13.19        5.21     20.03 o 
  10   5   9        0.24       23.13     20.43 o 
  11   5   9      455.74      447.97     22.54 o 
  12   5   9        0.88       40.56     22.05 o 
 -11   6   9        5.92       26.46     13.51 o 
 -10   6   9        0.26       -1.46     13.29 o 
  -9   6   9        9.86       18.95     12.95 o 
  -8   6   9      650.43      608.29     31.83 o 
  -7   6   9       13.41        9.61     13.45 o 
  -6   6   9       16.49       36.30     14.33 o 
  -5   6   9       36.78       47.58     15.81 o 
  -4   6   9     1086.40     1131.15     22.61 o 
  -3   6   9       10.25       26.86     19.27 o 
  -2   6   9      246.63      302.60     19.90 o 
  -1   6   9       31.41       42.28     20.36 o 
   0   6   9      165.07      196.46     21.09 o 
   1   6   9       30.58       26.20     17.87 o 
   2   6   9     4284.44     4634.47    638.31 o 
   3   6   9        3.40       14.13     18.04 o 
   4   6   9       30.36       26.96     20.92 o 
   5   6   9      196.29      183.59     21.98 o 
   6   6   9      610.82      572.78     20.73 o 
   7   6   9       53.01       56.10     19.11 o 
   8   6   9      228.99      210.95     19.44 o 
   9   6   9       20.04       47.26     19.41 o 
  10   6   9      203.24      203.00     20.40 o 
  11   6   9        7.60       -4.55     20.99 o 
 -11   7   9       31.53       26.28     17.00 o 
 -10   7   9        0.61        8.20     13.77 o 
  -9   7   9        3.43       16.84     12.12 o 
  -8   7   9       52.70       47.66     12.24 o 
  -7   7   9      616.91      603.39     42.77 o 
  -6   7   9       17.13       15.07     15.39 o 
  -5   7   9      189.55      183.06     19.97 o 
  -4   7   9      198.39      190.62     19.50 o 
  -3   7   9      257.23      294.84     20.10 o 
  -2   7   9        3.31       36.17     15.58 o 
  -1   7   9      549.14      546.69     14.86 o 
   0   7   9      100.33      117.21     13.99 o 
   1   7   9      107.40      113.47     12.94 o 
   2   7   9      166.20      191.75     17.16 o 
   3   7   9     2159.16     2094.16    174.71 o 
   4   7   9       52.70       59.52     13.02 o 
   5   7   9       78.99       92.35     16.73 o 
   6   7   9      107.94      125.04     17.45 o 
   7   7   9        9.12       23.77     17.62 o 
   8   7   9       40.69       52.54     16.87 o 
   9   7   9      168.78      191.64     20.13 o 
  10   7   9        3.12       -9.70     19.77 o 
  11   7   9        3.02       22.38     20.69 o 
 -10   8   9       79.27       89.36     15.61 o 
  -9   8   9       10.89       21.03     12.23 o 
  -8   8   9       84.96       86.91     16.50 o 
  -7   8   9       81.46       82.29     14.67 o 
  -6   8   9      707.60      778.70     63.63 o 
  -5   8   9        5.63       15.64     15.44 o 
  -4   8   9      403.94      398.14     20.43 o 
  -3   8   9       25.81       24.47     22.39 o 
  -2   8   9       10.78        3.26     13.73 o 
  -1   8   9        0.23       19.02     13.50 o 
   0   8   9     2031.16     2347.40     38.28 o 
   1   8   9       18.83       37.70     12.17 o 
   2   8   9      403.19      438.40     36.63 o 
   3   8   9       55.03       58.07     13.43 o 
   4   8   9        4.87       -0.39     12.38 o 
   5   8   9       44.66       41.01     12.22 o 
   6   8   9      280.15      295.40     18.85 o 
   7   8   9       56.26       72.08     18.93 o 
   8   8   9       18.19       34.75     12.10 o 
   9   8   9       10.58       29.86     13.46 o 
  10   8   9      404.26      400.81     14.40 o 
  11   8   9        0.06       17.91     14.14 o 
 -10   9   9        5.00        3.64     14.30 o 
  -9   9   9      127.86      163.62     38.79 o 
  -8   9   9       10.23      -11.88     16.57 o 
  -7   9   9       23.87       26.27     16.68 o 
  -6   9   9       50.20       33.75     17.30 o 
  -5   9   9      526.67      587.31     20.86 o 
  -4   9   9        0.06       14.93     11.79 o 
  -3   9   9      562.99      622.24     24.98 o 
  -2   9   9       40.20       57.75     13.24 o 
  -1   9   9      570.13      661.23     27.06 o 
   0   9   9        3.64        4.13     15.40 o 
   1   9   9      353.76      428.53     34.65 o 
   2   9   9        7.67       11.34     13.31 o 
   3   9   9        0.05       16.44     13.17 o 
   4   9   9      101.48      109.05     12.16 o 
   5   9   9      159.78      160.53     18.75 o 
   6   9   9       13.88       21.85     11.65 o 
   7   9   9     1737.39     1709.10     71.02 o 
   8   9   9       13.32       22.07     12.09 o 
   9   9   9       95.03       87.60     13.46 o 
  10   9   9        0.04        6.50     12.93 o 
  -9  10   9       20.05       40.15     26.14 o 
  -8  10   9      371.80      347.05     19.80 o 
  -7  10   9        3.55        5.45     16.63 o 
  -6  10   9      266.35      271.59     40.91 o 
  -5  10   9       18.50        2.93     12.83 o 
  -4  10   9      233.92      238.00     13.53 o 
  -3  10   9        7.18       22.56     13.25 o 
  -2  10   9      424.83      504.44     14.37 o 
  -1  10   9       49.38       65.07     13.87 o 
   0  10   9      215.03      255.06     17.79 o 
   1  10   9      149.17      160.64     13.03 o 
   2  10   9      850.43      798.83     59.74 o 
   3  10   9        0.49        9.88     12.29 o 
   4  10   9      376.02      368.89     12.35 o 
   5  10   9       56.45       70.56     11.63 o 
   6  10   9        2.94       -8.45     12.29 o 
   7  10   9       24.56       31.87     11.82 o 
   8  10   9      614.73      619.25     22.05 o 
   9  10   9        4.14       20.98     12.34 o 
  10  10   9       20.13       22.77     13.45 o 
  -8  11   9        7.99       14.47     16.69 o 
  -7  11   9       29.89       40.63     16.91 o 
  -6  11   9        0.08       14.12     12.60 o 
  -5  11   9       22.48       35.04     11.46 o 
  -4  11   9        6.25       12.17     11.85 o 
  -3  11   9       65.80       70.44     12.61 o 
  -2  11   9       36.54       38.05     13.56 o 
  -1  11   9     2269.24     2552.23    137.01 o 
   0  11   9        5.78       17.18     12.57 o 
   1  11   9       77.71       62.82     15.48 o 
   2  11   9        5.77       10.70     14.80 o 
   3  11   9      127.21      128.05     13.02 o 
   4  11   9       55.67       54.79     12.11 o 
   5  11   9      432.26      444.02     12.54 o 
   6  11   9        6.85       16.77     11.89 o 
   7  11   9        3.77       16.23     12.76 o 
   8  11   9        0.01        5.60     12.37 o 
   9  11   9      137.02      154.03     14.31 o 
  -7  12   9       18.07       34.46     12.78 o 
  -6  12   9      121.49      139.52     10.82 o 
  -5  12   9        1.79       -0.62     11.59 o 
  -4  12   9      104.93      129.18     11.85 o 
  -3  12   9        1.58        1.67      9.71 o 
  -2  12   9      199.17      176.86     13.08 o 
  -1  12   9       60.85       62.92     12.73 o 
   0  12   9      607.02      674.99     65.43 o 
   1  12   9        0.17       13.68     15.11 o 
   2  12   9        0.43        1.72     15.23 o 
   3  12   9       48.63       43.13     15.18 o 
   4  12   9        9.35       20.92     12.72 o 
   5  12   9       27.25       24.32     11.69 o 
   6  12   9      273.00      277.01     13.74 o 
   7  12   9        0.04        5.69     11.33 o 
   8  12   9       13.87       19.93     12.96 o 
  -6  13   9       13.46       26.12     10.62 o 
  -5  13   9      113.48      114.61     10.10 o 
  -4  13   9        2.27       11.95     10.74 o 
  -3  13   9       95.77      104.36     11.70 o 
  -2  13   9        8.99       13.16     11.59 o 
  -1  13   9      110.89      111.90     16.03 o 
   0  13   9       34.10       20.70     15.55 o 
   1  13   9      270.75      276.53     48.63 o 
   2  13   9       49.41       39.08     14.81 o 
   3  13   9        4.09       10.55     14.64 o 
   4  13   9        2.69       29.40     14.71 o 
   5  13   9        0.08        5.76     12.47 o 
   6  13   9        1.78        3.42     13.28 o 
   7  13   9       60.47       56.01     12.42 o 
  -4  14   9        6.07        7.85     11.51 o 
  -3  14   9        0.16        4.19     14.20 o 
  -2  14   9      150.47      167.93     15.53 o 
  -1  14   9        5.11        6.88     15.21 o 
   0  14   9       51.05       47.22     16.25 o 
   1  14   9        7.94        8.29     15.75 o 
   2  14   9        7.60      -12.41     15.23 o 
   3  14   9       20.86        4.91     15.29 o 
   4  14   9       60.13       78.14     15.12 o 
   5  14   9        0.10       26.23     15.19 o 
  -2  15   9        1.92        0.53     28.55 o 
  -1  15   9       33.65       40.38     13.95 o 
   0  15   9        2.29       -0.68     13.86 o 
   1  15   9      101.19      103.21     17.03 o 
   2  15   9       18.05       28.20     15.46 o 
  -2  -6  10       11.11       45.47     20.53 o 
  -1  -6  10        4.95       61.58     17.89 o 
   0  -6  10       41.63       47.42     15.59 o 
   1  -6  10       54.90       42.93     16.01 o 
   2  -6  10      356.50      387.92     44.80 o 
  -5  -5  10        2.37      -14.48     14.48 o 
  -4  -5  10        6.94       15.10     21.96 o 
  -3  -5  10      119.97       91.80     14.34 o 
  -2  -5  10       28.14       45.35     17.65 o 
  -1  -5  10       89.35      127.72     15.95 o 
   0  -5  10        1.42       -2.01     16.92 o 
   1  -5  10       42.75       46.45     17.07 o 
   2  -5  10        8.12       28.20     15.53 o 
   3  -5  10      474.77      489.69     20.32 o 
   4  -5  10        1.94       14.87     14.52 o 
   5  -5  10       30.83       51.25     13.48 o 
  -6  -4  10      111.38      108.58     26.63 o 
  -5  -4  10        9.55       19.38     17.10 o 
  -4  -4  10       23.19       37.96     24.31 o 
  -3  -4  10        5.69       18.98     16.54 o 
  -2  -4  10       47.72       26.26     28.02 o 
  -1  -4  10       23.27       41.24     16.91 o 
   0  -4  10      382.03      465.63     51.71 o 
   1  -4  10       31.16       56.76     16.75 o 
   2  -4  10        4.10       13.57     16.57 o 
   3  -4  10       29.62       37.63     12.68 o 
   4  -4  10      337.79      345.44     14.85 o 
   5  -4  10        2.52        5.47     13.59 o 
   6  -4  10        0.08       -5.42     15.42 o 
   7  -4  10        0.92       21.74     15.30 o 
  -7  -3  10       87.15      116.46     24.65 o 
  -6  -3  10       18.33       46.47     22.29 o 
  -5  -3  10      146.71      140.32     16.60 o 
  -4  -3  10       52.05       61.70     26.81 o 
  -3  -3  10      264.13      299.02     16.89 o 
  -2  -3  10        6.41       22.82     16.77 o 
  -1  -3  10      116.12      133.21     30.71 o 
   0  -3  10       16.38       28.41     16.27 o 
   1  -3  10     1174.20     1150.15     48.25 o 
   2  -3  10       12.08        8.15     14.78 o 
   3  -3  10       50.30       75.42     16.71 o 
   4  -3  10        0.10      -13.05     13.05 o 
   5  -3  10       47.52       55.72     14.76 o 
   6  -3  10        7.37       18.64     12.98 o 
   7  -3  10      184.99      186.48     20.57 o 
   8  -3  10        2.59       27.24     17.86 o 
  -8  -2  10      218.90      242.24     24.75 o 
  -7  -2  10       40.02       51.65     27.62 o 
  -6  -2  10        6.37       -6.27     21.27 o 
  -5  -2  10       17.25       17.28     31.65 o 
  -4  -2  10       76.21       78.78     40.49 o 
  -3  -2  10       47.19       74.07     16.06 o 
  -2  -2  10      292.82      319.59     44.47 o 
  -1  -2  10        0.19       -2.11     16.28 o 
   0  -2  10      372.50      381.31     16.46 o 
   1  -2  10        1.03       -3.38     18.99 o 
   2  -2  10     1096.50     1078.96     18.34 o 
   3  -2  10       19.56       20.70     15.90 o 
   4  -2  10       13.75       30.40     13.64 o 
   5  -2  10       16.74       42.66     14.66 o 
   6  -2  10       15.02       17.98     15.42 o 
   7  -2  10        3.81       39.02     16.88 o 
   8  -2  10     1038.75      928.98     61.98 o 
   9  -2  10        5.36       39.30     16.09 o 
  -9  -1  10       21.55       60.82     28.08 o 
  -8  -1  10        8.70       11.48     23.10 o 
  -7  -1  10      334.19      338.40     24.32 o 
  -6  -1  10       30.36       24.83     25.99 o 
  -5  -1  10       94.05       91.92     16.51 o 
  -4  -1  10       19.56       10.64     16.27 o 
  -3  -1  10       20.56       19.07     18.07 o 
  -2  -1  10       19.21       31.16     16.55 o 
  -1  -1  10      591.70      632.89     31.48 o 
   0  -1  10        9.91       11.27     18.15 o 
   1  -1  10      116.67      133.30     21.15 o 
   2  -1  10       78.31       77.90     18.15 o 
   3  -1  10     1557.62     1391.64     61.02 o 
   4  -1  10       51.20       32.52     13.72 o 
   5  -1  10      325.46      365.49     31.52 o 
   6  -1  10       57.39       82.29     14.36 o 
   7  -1  10        3.41       26.62     35.69 o 
   8  -1  10        0.06       23.85     16.60 o 
   9  -1  10      485.73      489.00     43.10 o 
 -10   0  10       37.15       55.27     23.94 o 
  -9   0  10        0.35       31.45     26.63 o 
  -8   0  10       11.41       24.32     26.04 o 
  -7   0  10        8.51       32.24     23.00 o 
  -6   0  10      258.24      248.21     23.37 o 
  -5   0  10       96.96       94.51     16.31 o 
  -4   0  10      153.92      168.24     16.18 o 
  -3   0  10       16.24        6.77     15.76 o 
  -2   0  10       27.99       49.48     28.08 o 
  -1   0  10       95.47       97.34     17.79 o 
   0   0  10     2822.02     2694.58    120.09 o 
   1   0  10       13.24        0.36     15.26 o 
   2   0  10        1.92       16.95     14.84 o 
   3   0  10       29.66       33.97     15.17 o 
   4   0  10      370.88      351.00     23.58 o 
   5   0  10        3.05        0.27     19.93 o 
   6   0  10      378.42      366.26     16.29 o 
   7   0  10        0.57       10.03     22.84 o 
   8   0  10       85.70       98.83     21.04 o 
   9   0  10        9.88        8.33     16.33 o 
  10   0  10      280.06      266.55     17.48 o 
 -10   1  10        1.84       23.59     16.77 o 
  -9   1  10       29.53       37.02     17.70 o 
  -8   1  10        0.39        7.79     25.41 o 
  -7   1  10       48.47       32.77     25.51 o 
  -6   1  10       75.40       57.89     22.01 o 
  -5   1  10      691.24      646.12     28.35 o 
  -4   1  10      222.02      182.03     25.00 o 
  -3   1  10      439.11      405.00     30.21 o 
  -2   1  10       57.78       47.76     17.39 o 
  -1   1  10      115.67      131.87     17.97 o 
   0   1  10      108.27      111.38     16.69 o 
   1   1  10     2004.60     1836.74     31.91 o 
   2   1  10        2.71       11.98     16.06 o 
   3   1  10      132.18      114.66     16.02 o 
   4   1  10       25.91       25.39     13.54 o 
   5   1  10       10.83       -6.70     14.99 o 
   6   1  10        2.62       -1.61     17.71 o 
   7   1  10     1468.16     1369.75     39.34 o 
   8   1  10        2.39       -0.16     13.92 o 
   9   1  10      202.12      211.08     16.48 o 
  10   1  10       22.80       33.28     14.82 o 
 -10   2  10        0.03       13.11     11.79 o 
  -9   2  10       25.87       35.35     12.51 o 
  -8   2  10      206.72      204.37     21.49 o 
  -7   2  10       37.69       45.84     25.64 o 
  -6   2  10      494.38      487.14     27.39 o 
  -5   2  10      146.68      137.09     26.27 o 
  -4   2  10      621.43      545.82     24.27 o 
  -3   2  10       36.52       38.21     17.89 o 
  -2   2  10     1715.64     1519.65    131.96 o 
  -1   2  10       10.06       23.57     17.05 o 
   0   2  10      292.55      277.83     18.58 o 
   1   2  10       16.47       22.01     15.50 o 
   2   2  10      380.70      326.90     14.59 o 
   3   2  10        8.02       16.50     14.00 o 
   4   2  10       93.16       98.12     14.98 o 
   5   2  10       75.06       85.56     15.21 o 
   6   2  10      127.72      136.82     14.96 o 
   7   2  10       26.80       25.94     14.74 o 
   8   2  10     1205.09     1245.40     42.09 o 
   9   2  10        3.59       19.98     15.40 o 
  10   2  10       52.49       70.39     16.08 o 
  11   2  10       12.82       25.64     16.65 o 
 -10   3  10       11.73       10.43     11.35 o 
  -9   3  10      111.12       68.83     15.38 o 
  -8   3  10       45.25       46.72     12.35 o 
  -7   3  10      270.91      256.91     12.91 o 
  -6   3  10       87.15       73.78     18.43 o 
  -5   3  10      545.20      546.89     14.33 o 
  -4   3  10       68.33       54.33     15.13 o 
  -3   3  10     1149.11     1115.12     18.64 o 
  -2   3  10       25.43       34.53     13.07 o 
  -1   3  10     2305.26     2011.13     95.69 o 
   0   3  10       10.57       12.45     13.87 o 
   1   3  10        9.32       33.53     13.66 o 
   2   3  10       84.06       89.81     15.38 o 
   3   3  10       12.08       41.63     14.81 o 
   4   3  10        1.61       13.15     15.22 o 
   5   3  10     1021.78      939.60     35.69 o 
   6   3  10        2.32       11.46     15.43 o 
   7   3  10       98.95      109.88     14.55 o 
   8   3  10       14.68        6.60     15.49 o 
   9   3  10      926.62      916.08     17.12 o 
  10   3  10        7.23       26.31     15.28 o 
  11   3  10        1.49       43.96     22.80 o 
 -11   4  10       17.76       -9.64     20.76 o 
 -10   4  10      221.38      206.40     19.31 o 
  -9   4  10       29.22       46.66     13.13 o 
  -8   4  10       99.21       91.77     12.50 o 
  -7   4  10       57.47       51.24     13.06 o 
  -6   4  10       31.08       44.56     11.62 o 
  -5   4  10        5.72       17.66     13.38 o 
  -4   4  10      858.06      822.88     22.41 o 
  -3   4  10        1.50        8.20     16.17 o 
  -2   4  10       17.61       17.21     14.23 o 
  -1   4  10       69.75       58.97     14.20 o 
   0   4  10     1290.18     1193.99     92.19 o 
   1   4  10        3.33        9.47     14.97 o 
   2   4  10      306.80      335.02     29.98 o 
   3   4  10       79.71       82.74     20.10 o 
   4   4  10      203.47      191.96     15.77 o 
   5   4  10        4.87       15.15     14.92 o 
   6   4  10     2145.58     2071.47     62.98 o 
   7   4  10       60.16       69.46     14.31 o 
   8   4  10       54.00       59.51     14.54 o 
   9   4  10       68.62       31.42     21.29 o 
  10   4  10      306.14      284.15     22.34 o 
  11   4  10       19.18       23.99     17.79 o 
 -11   5  10        0.78       11.05     17.67 o 
 -10   5  10        7.92       26.25     11.88 o 
  -9   5  10       21.27       31.10     11.61 o 
  -8   5  10       10.67       -7.71     13.36 o 
  -7   5  10      415.69      375.67     27.75 o 
  -6   5  10        4.13        6.28     14.23 o 
  -5   5  10       44.48       44.09     12.80 o 
  -4   5  10       12.80       22.89     16.16 o 
  -3   5  10     1075.95     1122.24     23.10 o 
  -2   5  10       10.47       -6.44     18.98 o 
  -1   5  10       18.26       36.17     19.54 o 
   0   5  10      186.71      183.77     23.56 o 
   1   5  10     1267.51     1248.05    123.37 o 
   2   5  10        5.19       13.08     15.49 o 
   3   5  10     1323.85     1448.06    159.30 o 
   4   5  10       94.74       90.79     15.87 o 
   5   5  10      243.97      274.61     23.66 o 
   6   5  10        0.70       16.86     22.28 o 
   7   5  10     1061.46     1043.76     25.68 o 
   8   5  10       11.46       42.08     20.43 o 
   9   5  10       29.91       21.58     20.40 o 
  10   5  10       19.24       15.64     20.63 o 
  11   5  10        1.22       14.42     21.88 o 
 -10   6  10        6.06        4.11     13.36 o 
  -9   6  10        4.36       14.42     13.45 o 
  -8   6  10      162.27      118.73     14.43 o 
  -7   6  10       77.57       77.15     16.95 o 
  -6   6  10      417.83      379.92     17.70 o 
  -5   6  10       15.93       22.87     18.84 o 
  -4   6  10       79.17      113.59     19.08 o 
  -3   6  10      108.50      129.17     16.37 o 
  -2   6  10     1506.53     1603.51     24.03 o 
  -1   6  10       30.08       27.33     19.77 o 
   0   6  10      197.52      242.83     24.09 o 
   1   6  10      185.82      201.85     22.95 o 
   2   6  10      128.19      154.52     26.25 o 
   3   6  10        0.06        9.20     19.70 o 
   4   6  10     1703.42     1688.55     28.94 o 
   5   6  10        1.80        6.14     21.88 o 
   6   6  10      122.07      134.55     22.14 o 
   7   6  10       47.28       24.19     19.24 o 
   8   6  10      310.09      321.37     20.73 o 
   9   6  10       33.63       32.64     20.00 o 
  10   6  10       31.67       39.50     21.06 o 
  11   6  10        6.22       21.25     21.45 o 
 -10   7  10        3.43       -3.14     12.56 o 
  -9   7  10       12.85       14.85     14.07 o 
  -8   7  10       20.91       16.52     14.59 o 
  -7   7  10      274.04      255.01     16.01 o 
  -6   7  10       27.34       46.04     18.98 o 
  -5   7  10      644.91      645.39     20.79 o 
  -4   7  10        0.56       31.72     18.35 o 
  -3   7  10        8.58       16.27     19.60 o 
  -2   7  10       63.93       76.96     19.27 o 
  -1   7  10      590.56      636.81     21.72 o 
   0   7  10        0.09        0.50     19.87 o 
   1   7  10     2060.12     2577.27     32.77 o 
   2   7  10       65.71       71.32     16.05 o 
   3   7  10        1.93        0.52     19.36 o 
   4   7  10        0.13        4.16     23.70 o 
   5   7  10      923.30      891.68     24.42 o 
   6   7  10        0.56        2.57     21.12 o 
   7   7  10      244.89      231.28     20.23 o 
   8   7  10       12.77       -6.47     22.67 o 
   9   7  10       14.32       -0.56     23.20 o 
  10   7  10       15.03       11.48     20.36 o 
  11   7  10      219.99      233.42     21.65 o 
 -10   8  10       39.39       42.33     14.52 o 
  -9   8  10        0.18       16.23     14.53 o 
  -8   8  10      151.49      119.13     15.28 o 
  -7   8  10       31.84       29.98     13.90 o 
  -6   8  10       66.10       30.86     19.44 o 
  -5   8  10       84.07       74.75     15.41 o 
  -4   8  10      786.62      885.45     21.19 o 
  -3   8  10       45.30       53.50     19.31 o 
  -2   8  10       17.71       49.17     19.57 o 
  -1   8  10       76.21       87.85     13.91 o 
   0   8  10      310.28      324.10     27.44 o 
   1   8  10       18.36       38.16     15.15 o 
   2   8  10     1258.46     1464.84    121.06 o 
   3   8  10       13.33       11.38     14.57 o 
   4   8  10      530.86      575.31     51.32 o 
   5   8  10        0.59        6.74     13.19 o 
   6   8  10      259.09      292.16     18.13 o 
   7   8  10       20.23       38.97     13.07 o 
   8   8  10      167.28      171.06     14.23 o 
   9   8  10       23.27       33.71     15.48 o 
  10   8  10       16.03       14.53     14.85 o 
  -9   9  10       31.24       29.55     15.14 o 
  -8   9  10       13.43       27.94     15.59 o 
  -7   9  10      332.89      334.77     17.54 o 
  -6   9  10       25.41       44.26     18.98 o 
  -5   9  10       61.36       86.93     19.08 o 
  -4   9  10       39.38       19.93     19.11 o 
  -3   9  10      511.05      585.54     12.98 o 
  -2   9  10       17.78       38.82     15.46 o 
  -1   9  10        5.06       11.44     15.31 o 
   0   9  10       22.28       53.02     13.91 o 
   1   9  10       10.53       28.53     20.68 o 
   2   9  10        2.53        0.52     12.30 o 
   3   9  10      636.39      676.39     66.35 o 
   4   9  10        0.01        7.66     12.98 o 
   5   9  10        2.23       15.73     12.53 o 
   6   9  10       94.29       96.81     13.32 o 
   7   9  10      834.00      819.38     47.38 o 
   8   9  10       24.85       33.76     14.03 o 
   9   9  10      126.18      121.12     13.35 o 
  10   9  10       29.86       32.23     14.76 o 
  -9  10  10        0.72       -5.66     15.36 o 
  -8  10  10        3.35        8.02     15.61 o 
  -7  10  10        1.75        1.15     16.70 o 
  -6  10  10      273.64      297.84     20.23 o 
  -5  10  10        5.54       37.46     15.31 o 
  -4  10  10        9.49       20.27     11.88 o 
  -3  10  10       44.94       52.25     13.24 o 
  -2  10  10       23.63       17.53     13.72 o 
  -1  10  10       37.74       85.13     13.73 o 
   0  10  10      333.84      361.95     16.98 o 
   1  10  10        2.20        6.79     12.61 o 
   2  10  10      272.57      301.78     49.41 o 
   3  10  10        8.16       25.85     13.34 o 
   4  10  10     1277.93     1312.11    116.29 o 
   5  10  10        0.31        8.58     12.61 o 
   6  10  10        2.09       13.50     12.55 o 
   7  10  10       43.54       61.18     12.60 o 
   8  10  10      125.47      106.19     16.08 o 
   9  10  10       10.28       15.02     13.74 o 
  -8  11  10        0.48       22.29     15.65 o 
  -7  11  10        0.03       -3.93     16.75 o 
  -6  11  10       13.54       16.80     19.14 o 
  -5  11  10      252.03      265.11     16.47 o 
  -4  11  10        1.66       13.75     17.08 o 
  -3  11  10        0.29       -8.18     13.61 o 
  -2  11  10       37.55       43.27     14.57 o 
  -1  11  10      502.56      528.15     16.78 o 
   0  11  10        2.84        7.99     13.75 o 
   1  11  10      697.87      751.10     70.92 o 
   2  11  10       48.05       43.82     13.56 o 
   3  11  10       27.67       22.75     13.02 o 
   4  11  10       47.63       50.40     13.55 o 
   5  11  10      197.73      216.55     28.87 o 
   6  11  10        7.59       27.92     12.64 o 
   7  11  10      179.09      186.02     17.01 o 
   8  11  10       31.84       22.61     12.83 o 
   9  11  10        3.92       -0.41     13.03 o 
  -7  12  10        2.39        0.00     14.98 o 
  -6  12  10        4.07      -12.66     13.51 o 
  -5  12  10       44.92       40.70     12.29 o 
  -4  12  10      356.34      402.49     32.67 o 
  -3  12  10        0.14      -13.81     13.81 o 
  -2  12  10      310.14      310.56     19.74 o 
  -1  12  10       25.02       60.08     19.85 o 
   0  12  10       30.81       39.39     15.03 o 
   1  12  10        3.67       11.94     13.97 o 
   2  12  10      348.32      368.61     40.40 o 
   3  12  10        1.04        4.60     12.43 o 
   4  12  10        3.22        9.64     13.22 o 
   5  12  10       42.75       47.81     12.93 o 
   6  12  10       64.31       66.17     13.04 o 
   7  12  10       13.27       18.10     13.19 o 
   8  12  10       77.80       80.11     14.60 o 
  -6  13  10        2.93        7.25     12.05 o 
  -5  13  10       71.97       77.95     35.74 o 
  -4  13  10       13.99       23.52     13.80 o 
  -3  13  10        0.78       14.08     14.03 o 
  -2  13  10        5.53       19.37     13.36 o 
  -1  13  10      536.05      524.74     32.47 o 
   0  13  10       28.45       12.50     16.51 o 
   1  13  10        2.45       14.08     16.08 o 
   2  13  10       12.77        9.27     13.45 o 
   3  13  10       60.02       72.65     14.18 o 
   4  13  10        0.12        3.26     12.80 o 
   5  13  10       15.54       21.60     12.87 o 
   6  13  10       13.62       27.66     13.47 o 
  -4  14  10       40.16       32.33     12.19 o 
  -3  14  10       12.08        3.93     12.17 o 
  -2  14  10        4.07      -10.88     22.99 o 
  -1  14  10        4.27       15.27     16.69 o 
   0  14  10      269.08      216.01     17.35 o 
   1  14  10        6.66       33.97     16.20 o 
   2  14  10       25.47       33.58     15.95 o 
   3  14  10        8.28       18.84     15.36 o 
   4  14  10        9.23       -1.83     14.63 o 
   5  14  10        1.84       13.31     13.89 o 
   0  15  10        2.23      -16.76     16.76 o 
   1  15  10      154.36      134.46     24.01 o 
  -1  -5  11      283.70      258.30     37.08 o 
   0  -5  11       52.27       42.79     15.28 o 
   1  -5  11       42.99       68.89     15.53 o 
  -4  -4  11      202.53      188.71     20.44 o 
  -3  -4  11       18.52       25.17     17.27 o 
  -2  -4  11        1.83        4.08     20.35 o 
  -1  -4  11        3.86       17.52     16.98 o 
   0  -4  11      145.20      153.19     17.00 o 
   1  -4  11       20.20        2.65     26.58 o 
   2  -4  11      225.97      274.95     17.19 o 
   3  -4  11        1.14       27.07     14.01 o 
   4  -4  11       95.23      129.75     21.35 o 
  -6  -3  11       16.59       10.36     16.77 o 
  -5  -3  11        3.53       26.66     16.78 o 
  -4  -3  11        9.66       27.01     16.53 o 
  -3  -3  11      283.13      273.82     21.27 o 
  -2  -3  11       10.05       26.39     17.65 o 
  -1  -3  11        8.47       30.75     16.45 o 
   0  -3  11        4.70       41.42     16.15 o 
   1  -3  11       85.68       64.43     16.44 o 
   2  -3  11       57.89       68.98     16.52 o 
   3  -3  11      467.70      462.74     17.75 o 
   4  -3  11        4.60       19.10     14.63 o 
   5  -3  11      205.89      238.79     23.69 o 
   6  -3  11        0.30       28.01     15.94 o 
  -7  -2  11       38.69       52.77     24.65 o 
  -6  -2  11      215.64      221.95     16.71 o 
  -5  -2  11        4.27       13.34     17.31 o 
  -4  -2  11       16.98       44.41     18.89 o 
  -3  -2  11       14.78       13.41     17.30 o 
  -2  -2  11      447.25      393.64     52.77 o 
  -1  -2  11       11.69       15.00     16.10 o 
   0  -2  11        2.09       16.02     16.18 o 
   1  -2  11        9.73       21.03     15.88 o 
   2  -2  11       22.35       17.20     18.00 o 
   3  -2  11       40.03       60.88     16.02 o 
   4  -2  11      732.95      774.46     73.94 o 
   5  -2  11        1.00       10.63     14.97 o 
   6  -2  11      155.31      159.18     16.15 o 
   7  -2  11       21.01       14.66     31.53 o 
  -8  -1  11        4.95       36.70     28.08 o 
  -7  -1  11       25.14       53.83     27.42 o 
  -6  -1  11       34.44       24.57     18.17 o 
  -5  -1  11      241.22      224.72     40.97 o 
  -4  -1  11        9.95       24.05     15.51 o 
  -3  -1  11        0.17        1.64     15.59 o 
  -2  -1  11        3.01       33.16     16.92 o 
  -1  -1  11       14.51       18.85     25.21 o 
   0  -1  11        2.97       12.69     17.05 o 
   1  -1  11      341.28      376.90     18.87 o 
   2  -1  11       21.09        8.45     16.26 o 
   3  -1  11       25.17       29.93     27.82 o 
   4  -1  11       50.31       63.72     13.92 o 
   5  -1  11     1163.73     1221.70    113.70 o 
   6  -1  11        1.72       40.84     15.85 o 
   7  -1  11       29.06       42.18     25.38 o 
   8  -1  11        2.24        9.36     21.88 o 
  -9   0  11        0.25       -4.55     28.41 o 
  -8   0  11       45.65       53.13     27.52 o 
  -7   0  11        9.88       31.15     22.97 o 
  -6   0  11        8.87       21.55     22.64 o 
  -5   0  11       32.28       50.04     20.51 o 
  -4   0  11      321.74      280.08     16.96 o 
  -3   0  11        7.32       29.09     15.26 o 
  -2   0  11       12.99       27.49     15.26 o 
  -1   0  11       17.16       12.58     16.23 o 
   0   0  11       63.22       35.05     14.98 o 
   1   0  11       99.64       72.24     16.32 o 
   2   0  11     2166.09     2194.94     71.83 o 
   3   0  11       92.17       84.30     25.25 o 
   4   0  11       16.64       26.31     13.80 o 
   5   0  11       13.59       13.62     16.13 o 
   6   0  11      150.94      123.70     26.32 o 
   7   0  11        0.13       16.47     15.65 o 
   8   0  11       56.82       75.79     16.22 o 
   9   0  11        5.72        1.35     21.72 o 
  -9   1  11       15.23       35.08     23.50 o 
  -8   1  11        9.84       19.80     26.73 o 
  -7   1  11      206.26      192.07     23.66 o 
  -6   1  11       10.23       32.87     26.47 o 
  -5   1  11      140.25      122.90     26.10 o 
  -4   1  11       64.71       61.64     17.39 o 
  -3   1  11      630.48      505.15     57.16 o 
  -2   1  11       36.64       27.58     17.62 o 
  -1   1  11      728.48      699.24     53.53 o 
   0   1  11       40.69       46.65     15.75 o 
   1   1  11       84.76       95.78     16.07 o 
   2   1  11        3.82       11.99     30.11 o 
   3   1  11     1086.88      966.05     17.39 o 
   4   1  11        3.78        7.95     13.66 o 
   5   1  11       42.70       16.51     15.97 o 
   6   1  11       30.68       46.15     30.00 o 
   7   1  11       22.44       32.36     15.18 o 
   8   1  11       14.06       19.70     15.83 o 
   9   1  11      346.28      318.93     17.02 o 
  -9   2  11        0.18       11.64     12.91 o 
  -8   2  11        9.42       27.51     12.57 o 
  -7   2  11       33.86       17.03     26.50 o 
  -6   2  11      586.87      549.25     27.92 o 
  -5   2  11      127.93       92.24     25.81 o 
  -4   2  11      524.78      488.36     38.23 o 
  -3   2  11       49.75       36.17     17.98 o 
  -2   2  11      135.02      128.02     19.33 o 
  -1   2  11        5.77        3.70     16.75 o 
   0   2  11      959.41      884.84     18.47 o 
   1   2  11       28.18       33.66     12.28 o 
   2   2  11      263.45      258.31     19.84 o 
   3   2  11       20.83       21.74     14.51 o 
   4   2  11      893.98      790.40     24.59 o 
   5   2  11        2.32       -8.68     15.41 o 
   6   2  11       70.96       70.04     15.30 o 
   7   2  11       11.88       22.67     15.50 o 
   8   2  11       10.46        8.74     15.62 o 
   9   2  11        2.00       14.93     15.99 o 
  10   2  11      388.44      341.53     27.29 o 
 -10   3  11       37.52       27.45     13.38 o 
  -9   3  11      150.30      101.47     20.17 o 
  -8   3  11       11.95       24.99     12.74 o 
  -7   3  11       18.63       38.26     12.62 o 
  -6   3  11       14.89       28.05     15.13 o 
  -5   3  11      723.85      629.28     16.98 o 
  -4   3  11       10.60       24.30     14.84 o 
  -3   3  11       13.32       29.42     12.76 o 
  -2   3  11        0.32        8.54     12.68 o 
  -1   3  11       13.65       40.09     12.97 o 
   0   3  11       23.39       23.22     13.06 o 
   1   3  11     1569.38     1525.52     66.31 o 
   2   3  11        2.10       -1.62     13.90 o 
   3   3  11      175.50      171.02     14.80 o 
   4   3  11       57.91       65.20     14.38 o 
   5   3  11      533.49      483.39     15.61 o 
   6   3  11        5.43       23.41     14.62 o 
   7   3  11      508.78      522.82     31.25 o 
   8   3  11       35.82       55.41     16.43 o 
   9   3  11       21.56       37.38     15.59 o 
  10   3  11        1.96       29.33     15.72 o 
 -10   4  11       53.93       44.82     14.31 o 
  -9   4  11       11.22       29.14     11.70 o 
  -8   4  11       91.62       95.48     13.39 o 
  -7   4  11        0.28        9.88     13.08 o 
  -6   4  11       78.35       69.50     11.69 o 
  -5   4  11       40.56       34.05     13.52 o 
  -4   4  11      406.00      358.66     16.26 o 
  -3   4  11       23.05       39.44     15.62 o 
  -2   4  11       39.58       54.45     14.13 o 
  -1   4  11       19.94       20.07     13.60 o 
   0   4  11       27.40       24.34     14.66 o 
   1   4  11      105.82      112.67     15.34 o 
   2   4  11     2068.89     2008.51    164.60 o 
   3   4  11        0.37       14.82     14.61 o 
   4   4  11       76.63       59.45     16.51 o 
   5   4  11       36.10       28.39     16.85 o 
   6   4  11      286.44      219.58     33.41 o 
   7   4  11       25.43       27.42     15.30 o 
   8   4  11      755.13      717.53     21.40 o 
   9   4  11        5.31       27.85     21.98 o 
  10   4  11       53.79      105.67     22.64 o 
 -10   5  11        7.89       13.72     13.71 o 
  -9   5  11        0.01       -6.37     13.88 o 
  -8   5  11       22.76       25.57     13.73 o 
  -7   5  11      213.89      206.24     14.58 o 
  -6   5  11        6.21        7.29     14.47 o 
  -5   5  11        0.57        3.33     15.07 o 
  -4   5  11       37.21       46.46     16.03 o 
  -3   5  11      100.72       79.21     19.37 o 
  -2   5  11       21.16       41.29     19.37 o 
  -1   5  11     1156.79     1208.28    120.69 o 
   0   5  11       35.01       28.58     16.22 o 
   1   5  11       25.84       38.22     15.20 o 
   2   5  11       85.14       87.16     16.44 o 
   3   5  11     1221.66     1189.04    164.67 o 
   4   5  11        3.71       -2.37     16.11 o 
   5   5  11       56.43       57.87     16.35 o 
   6   5  11       65.82       70.26     20.76 o 
   7   5  11       16.13       23.53     20.53 o 
   8   5  11        6.28       16.53     20.49 o 
   9   5  11      547.43      529.95     22.74 o 
  10   5  11        0.96        9.87     21.45 o 
 -10   6  11       37.83       26.76     14.66 o 
  -9   6  11        3.65        8.25     12.52 o 
  -8   6  11        3.24       -2.84     14.39 o 
  -7   6  11       40.16       39.50     15.45 o 
  -6   6  11      252.00      238.15     16.55 o 
  -5   6  11        1.27       21.88     19.41 o 
  -4   6  11      121.31      135.47     18.58 o 
  -3   6  11       33.19        7.92     19.27 o 
  -2   6  11       97.40       82.47     19.24 o 
  -1   6  11       23.35       27.06     19.57 o 
   0   6  11     1937.95     2210.18     30.23 o 
   1   6  11       19.69       32.26     20.15 o 
   2   6  11       39.06       51.66     20.22 o 
   3   6  11      113.25      125.71     24.85 o 
   4   6  11      104.27       86.23     26.93 o 
   5   6  11       21.84        7.13     23.07 o 
   6   6  11      285.47      277.18     23.70 o 
   7   6  11       23.82      -12.31     19.80 o 
   8   6  11       78.68      103.76     23.53 o 
   9   6  11        6.78       31.35     20.49 o 
  10   6  11      257.68      294.84     25.61 o 
  -9   7  11       82.35       76.38     15.05 o 
  -8   7  11       13.39        5.96     15.47 o 
  -7   7  11      161.21      162.33     20.94 o 
  -6   7  11      127.27      110.23     15.78 o 
  -5   7  11       72.25       67.06     19.21 o 
  -4   7  11       17.73       11.78     18.81 o 
  -3   7  11      642.84      703.31     21.12 o 
  -2   7  11       56.34       77.19     19.44 o 
  -1   7  11        9.87       29.80     19.14 o 
   0   7  11       58.07       32.64     20.46 o 
   1   7  11      626.13      738.49     26.47 o 
   2   7  11        0.07        9.23     16.77 o 
   3   7  11       43.24       75.62     19.68 o 
   4   7  11      105.38      100.19     23.60 o 
   5   7  11       23.39       35.84     22.77 o 
   6   7  11       22.87       35.38     22.31 o 
   7   7  11      241.63      250.68     20.36 o 
   8   7  11        6.99        3.89     20.00 o 
   9   7  11       32.14       45.08     23.60 o 
  10   7  11        6.58       32.77     24.72 o 
  -9   8  11       25.77       32.50     15.58 o 
  -8   8  11      160.30      187.09     17.06 o 
  -7   8  11       43.23       50.59     19.24 o 
  -6   8  11      485.06      426.02     20.53 o 
  -5   8  11       28.11       62.31     19.04 o 
  -4   8  11       12.86      -11.29     19.80 o 
  -3   8  11        1.91       -0.17     19.44 o 
  -2   8  11      704.42      799.77     21.98 o 
  -1   8  11        0.05      -14.69     22.51 o 
   0   8  11      133.58      171.05     23.23 o 
   1   8  11       71.09       80.33     24.39 o 
   2   8  11      477.86      523.91     60.20 o 
   3   8  11        2.08        8.84     20.38 o 
   4   8  11       90.12      103.53     15.92 o 
   5   8  11       37.77       44.15     16.48 o 
   6   8  11      125.35      137.56     19.17 o 
   7   8  11        3.33       23.30     13.94 o 
   8   8  11      598.81      598.56     25.18 o 
   9   8  11        0.35       14.88     19.90 o 
  10   8  11       19.56       50.07     20.49 o 
  -9   9  11        3.50       -7.19     13.98 o 
  -8   9  11       13.85       -2.31     19.24 o 
  -7   9  11      117.65      111.91     19.14 o 
  -6   9  11       34.49       34.82     18.91 o 
  -5   9  11      230.88      233.26     16.53 o 
  -4   9  11       10.04        5.21     19.70 o 
  -3   9  11       37.63       55.64     19.24 o 
  -2   9  11        3.54       17.16     19.34 o 
  -1   9  11      324.79      407.61     20.99 o 
   0   9  11        0.27      -13.75     13.75 o 
   1   9  11        0.79       33.86     13.78 o 
   2   9  11       88.47       99.21     12.75 o 
   3   9  11      127.01      116.99     14.70 o 
   4   9  11        0.46        2.10     14.28 o 
   5   9  11      662.20      687.63     63.68 o 
   6   9  11       17.54       20.33     13.84 o 
   7   9  11       41.12       39.83     12.81 o 
   8   9  11        0.51       11.28     13.27 o 
   9   9  11      272.52      248.43     16.56 o 
  -8  10  11        3.81       24.32     16.14 o 
  -7  10  11       17.47       48.74     19.87 o 
  -6  10  11      119.71      141.02     19.83 o 
  -5  10  11        6.60       -2.81     19.14 o 
  -4  10  11      356.98      371.64     21.09 o 
  -3  10  11        0.09        3.89     19.24 o 
  -2  10  11      180.39      192.97     14.03 o 
  -1  10  11       44.52       60.36     16.77 o 
   0  10  11      159.45      226.56     14.18 o 
   1  10  11       26.46       36.11     13.90 o 
   2  10  11      361.25      362.29     23.00 o 
   3  10  11      113.41      130.10     23.41 o 
   4  10  11       16.67       20.91     13.73 o 
   5  10  11        5.49       17.54     13.02 o 
   6  10  11      366.27      403.76     31.71 o 
   7  10  11        2.21       13.21     14.15 o 
   8  10  11        0.32       19.39     13.55 o 
   9  10  11        3.39       18.77     15.39 o 
  -7  11  11       33.51       65.48     19.60 o 
  -6  11  11       11.01        6.57     18.78 o 
  -5  11  11       48.70       71.68     19.17 o 
  -4  11  11       32.65       64.72     19.21 o 
  -3  11  11      239.33      281.35     14.15 o 
  -2  11  11        3.02       23.92     12.23 o 
  -1  11  11        0.04        6.38     33.05 o 
   0  11  11       21.97       48.75     13.98 o 
   1  11  11      395.46      467.93     15.67 o 
   2  11  11       10.02       23.13     16.28 o 
   3  11  11      476.16      527.33     63.97 o 
   4  11  11       13.16        5.49     14.28 o 
   5  11  11       11.84       19.18     13.65 o 
   6  11  11        0.01        2.71     13.59 o 
   7  11  11      163.76      175.23     13.63 o 
   8  11  11       10.50       23.62     15.00 o 
  -6  12  11       69.62       62.67     19.87 o 
  -5  12  11       20.09       28.12     19.80 o 
  -4  12  11      162.28      140.51     14.09 o 
  -3  12  11       17.63       -5.68     19.29 o 
  -2  12  11       77.42      100.76     21.07 o 
  -1  12  11        0.04        7.06     13.87 o 
   0  12  11       78.80      113.26     16.39 o 
   1  12  11       74.49       78.28     17.11 o 
   2  12  11       43.61       83.08     31.47 o 
   3  12  11        0.22      -11.97     13.63 o 
   4  12  11      181.42      198.16     28.23 o 
   5  12  11        0.26       -3.38     13.99 o 
   6  12  11        6.86       24.60     13.31 o 
   7  12  11        1.27        9.15     13.57 o 
  -5  13  11      190.33      203.98     14.95 o 
  -4  13  11       11.61       10.42     14.12 o 
  -3  13  11       38.15       77.22     14.10 o 
  -2  13  11       15.41       26.44     12.46 o 
  -1  13  11      125.69      136.50     14.38 o 
   0  13  11        6.30       67.75     19.47 o 
   1  13  11      103.52       96.66     15.86 o 
   2  13  11        5.62       26.49     14.35 o 
   3  13  11        1.60      -13.85     13.85 o 
   4  13  11        2.43        7.79     15.76 o 
   5  13  11       31.44       43.15     14.00 o 
   6  13  11        2.94        9.89     13.67 o 
  -3  14  11        0.07       10.32     14.56 o 
  -2  14  11        0.20        8.73     12.61 o 
  -1  14  11        4.78       51.09     19.31 o 
   0  14  11       86.57       92.50     16.21 o 
   1  14  11        2.67        7.53     14.96 o 
   2  14  11       14.36       17.39     14.24 o 
   3  14  11        0.28       12.31     14.14 o 
   4  14  11        3.79       24.05     13.90 o 
  -3  -3  12        0.99        6.16     17.06 o 
  -2  -3  12       18.18        0.00     16.84 o 
  -1  -3  12      213.72      191.48     16.96 o 
   0  -3  12        4.77       13.10     16.29 o 
   1  -3  12       13.42       37.57     16.36 o 
   2  -3  12        4.11       16.87     16.49 o 
   3  -3  12      129.91      125.27     14.08 o 
   4  -3  12        5.55       -0.54     14.83 o 
  -5  -2  12       16.11       26.47     18.13 o 
  -4  -2  12       17.02       37.96     17.79 o 
  -3  -2  12        0.63       22.46     16.86 o 
  -2  -2  12       12.35        0.97     17.47 o 
  -1  -2  12       18.10       28.96     16.01 o 
   0  -2  12      327.21      331.24     20.40 o 
   1  -2  12       19.83       25.30     15.49 o 
   2  -2  12       15.27       34.70     16.06 o 
   3  -2  12        7.21       27.12     17.61 o 
   4  -2  12       12.62       36.32     14.14 o 
   5  -2  12        2.67       17.26     15.32 o 
  -6  -1  12        9.33        4.07     17.34 o 
  -5  -1  12       18.95        0.16     17.28 o 
  -4  -1  12       16.20       12.48     17.08 o 
  -3  -1  12      202.10      188.48     17.51 o 
  -2  -1  12       18.90       29.66     15.80 o 
  -1  -1  12        8.31       21.18     16.95 o 
   0  -1  12       23.77       58.14     15.60 o 
   1  -1  12      246.05      208.92     17.17 o 
   2  -1  12       29.60       41.91     15.55 o 
   3  -1  12      299.85      314.80     17.71 o 
   4  -1  12       36.05       33.67     14.30 o 
   5  -1  12        4.63       14.44     15.07 o 
   6  -1  12        5.95       34.23     16.26 o 
   7  -1  12      267.80      258.77     17.20 o 
  -7   0  12       14.28       43.56     27.62 o 
  -6   0  12      130.15      109.93     28.12 o 
  -5   0  12       17.50       25.17     17.88 o 
  -4   0  12        0.14       15.03     16.52 o 
  -3   0  12       51.98       21.14     16.50 o 
  -2   0  12      481.80      476.75     17.94 o 
  -1   0  12       13.26       29.57     17.58 o 
   0   0  12       23.23       63.00     15.94 o 
   1   0  12       21.91       31.08     20.11 o 
   2   0  12      480.00      444.46     18.53 o 
   3   0  12       23.64       22.71     15.32 o 
   4   0  12      455.68      510.30     53.58 o 
   5   0  12        5.18       -6.72     21.20 o 
   6   0  12      236.37      241.27     17.39 o 
   7   0  12        2.58       15.41     16.04 o 
   8   0  12      240.09      234.93     26.42 o 
  -8   1  12        4.16       32.54     27.69 o 
  -7   1  12       39.32       44.68     27.33 o 
  -6   1  12       56.67       83.07     27.06 o 
  -5   1  12      127.67      176.13     25.77 o 
  -4   1  12       52.47       48.65     16.45 o 
  -3   1  12        7.77       28.56     17.49 o 
  -2   1  12       63.08       42.18     17.48 o 
  -1   1  12      664.30      604.83     49.11 o 
   0   1  12       18.65       23.07     20.02 o 
   1   1  12        4.97       39.11     17.10 o 
   2   1  12       33.83       37.28     15.90 o 
   3   1  12       40.68       37.48     12.90 o 
   4   1  12       12.52       20.10     15.10 o 
   5   1  12      494.89      484.09     23.55 o 
   6   1  12        0.04       -2.97     16.25 o 
   7   1  12      337.00      287.42     41.10 o 
   8   1  12       14.60       28.17     15.97 o 
  -8   2  12        1.35        2.69     15.62 o 
  -7   2  12       15.25       -6.63     17.71 o 
  -6   2  12      137.28      119.73     26.40 o 
  -5   2  12       53.34       39.83     29.14 o 
  -4   2  12     1072.36      981.05     90.11 o 
  -3   2  12       44.96       50.96     31.60 o 
  -2   2  12       34.60       40.05     18.71 o 
  -1   2  12       15.66       21.59     16.67 o 
   0   2  12      140.35      138.02     12.78 o 
   1   2  12        2.14       17.44     13.03 o 
   2   2  12       74.50       85.96     18.17 o 
   3   2  12       12.39       18.44     13.89 o 
   4   2  12       18.31       47.63     16.00 o 
   5   2  12       28.79       24.91     17.30 o 
   6   2  12      557.29      577.73     26.50 o 
   7   2  12        3.71       13.57     15.04 o 
   8   2  12       86.00       81.06     26.85 o 
   9   2  12        9.28       13.72     16.20 o 
  -9   3  12       39.29       56.15     17.66 o 
  -8   3  12        3.01        3.10     13.40 o 
  -7   3  12      113.88      126.19     17.89 o 
  -6   3  12       34.30       17.35     15.49 o 
  -5   3  12        0.67        0.95     17.39 o 
  -4   3  12      132.72      138.14     15.29 o 
  -3   3  12      574.51      555.55     29.57 o 
  -2   3  12        1.26        9.02     13.08 o 
  -1   3  12      184.23      185.20     13.19 o 
   0   3  12       14.28       34.83     13.81 o 
   1   3  12      146.21      125.81     14.48 o 
   2   3  12        7.03       18.97     14.07 o 
   3   3  12      584.33      614.80     50.10 o 
   4   3  12       12.50       32.50     19.83 o 
   5   3  12       96.10      105.90     15.52 o 
   6   3  12        8.70        4.79     15.82 o 
   7   3  12      530.01      500.70     46.55 o 
   8   3  12        2.67        7.11     21.57 o 
   9   3  12       29.34       25.37     34.77 o 
  -9   4  12        8.60       17.05     14.04 o 
  -8   4  12        0.55       -1.34     13.75 o 
  -7   4  12        5.27       12.05     13.66 o 
  -6   4  12      181.96      199.52     16.88 o 
  -5   4  12        5.26       35.71     15.94 o 
  -4   4  12       84.56      108.98     16.09 o 
  -3   4  12       40.51       41.01     16.93 o 
  -2   4  12      114.46      112.31     14.01 o 
  -1   4  12        0.03       12.79     13.54 o 
   0   4  12      173.45      208.71     16.01 o 
   1   4  12       42.71       41.83     14.30 o 
   2   4  12        7.68       25.17     14.19 o 
   3   4  12        4.76       21.15     15.22 o 
   4   4  12     1021.45      960.70     45.82 o 
   5   4  12       52.72       44.29     16.35 o 
   6   4  12        2.68       20.05     14.92 o 
   7   4  12       82.07       75.73     16.18 o 
   8   4  12      186.61      160.99     15.93 o 
   9   4  12        7.23       31.75     15.57 o 
  -9   5  12       30.49       28.51     14.58 o 
  -8   5  12        0.30       17.76     14.70 o 
  -7   5  12       10.64       32.35     14.41 o 
  -6   5  12        8.93       16.65     14.98 o 
  -5   5  12      290.02      280.09     16.60 o 
  -4   5  12       34.32       23.44     15.93 o 
  -3   5  12       99.07      120.79     18.91 o 
  -2   5  12       53.39       64.43     17.69 o 
  -1   5  12       27.13       13.26     15.06 o 
   0   5  12        6.90        7.85     15.60 o 
   1   5  12     1356.06     1390.88    121.04 o 
   2   5  12      113.31      111.88     15.16 o 
   3   5  12        7.68       27.28     14.44 o 
   4   5  12        6.78       12.08     16.43 o 
   5   5  12      450.17      417.40     46.60 o 
   6   5  12        6.79       44.25     16.55 o 
   7   5  12       15.02       30.33     24.55 o 
   8   5  12       13.68       50.53     22.21 o 
   9   5  12        2.16      -15.64     21.75 o 
  -9   6  12        8.28        7.26     15.45 o 
  -8   6  12       55.93       50.48     15.31 o 
  -7   6  12        3.83       13.25     13.87 o 
  -6   6  12        1.20        8.65     19.44 o 
  -5   6  12       38.25       55.44     19.67 o 
  -4   6  12      423.34      433.81     20.40 o 
  -3   6  12       36.78       51.55     18.78 o 
  -2   6  12      123.52      136.89     19.67 o 
  -1   6  12      103.07       90.29     19.27 o 
   0   6  12      141.29      123.06     22.51 o 
   1   6  12       21.29       16.75     20.14 o 
   2   6  12      894.20     1039.72    137.29 o 
   3   6  12        2.08        8.85     19.80 o 
   4   6  12      180.47      181.15     28.18 o 
   5   6  12       15.04       29.70     24.92 o 
   6   6  12      277.27      304.94     25.25 o 
   7   6  12        3.64       21.45     20.73 o 
   8   6  12      106.57       86.80     21.81 o 
   9   6  12       27.56       36.10     21.98 o 
  -9   7  12       27.95       35.59     14.40 o 
  -8   7  12        9.91       16.90     17.24 o 
  -7   7  12      145.36      127.09     15.78 o 
  -6   7  12        5.74       54.98     19.47 o 
  -5   7  12       25.66       52.67     19.44 o 
  -4   7  12       23.86       65.44     18.94 o 
  -3   7  12      489.82      476.65     20.66 o 
  -2   7  12       14.64       12.57     19.50 o 
  -1   7  12      337.80      334.31     20.46 o 
   0   7  12       23.55       53.50     19.57 o 
   1   7  12        2.52        1.85     23.53 o 
   2   7  12        6.34       13.72     22.67 o 
   3   7  12      962.44     1208.25    190.74 o 
   4   7  12        1.22        6.27     23.79 o 
   5   7  12      134.51      125.94     24.26 o 
   6   7  12       18.42       -8.32     23.86 o 
   7   7  12      100.47       85.31     24.12 o 
   8   7  12        4.22       16.04     24.06 o 
   9   7  12      170.31      215.83     25.21 o 
  -8   8  12       40.71       20.46     19.77 o 
  -7   8  12       26.03       26.47     19.60 o 
  -6   8  12      429.88      437.74     20.63 o 
  -5   8  12       17.64       39.50     19.24 o 
  -4   8  12       30.64       48.61     16.34 o 
  -3   8  12       41.42       41.88     19.21 o 
  -2   8  12      117.57      146.69     19.37 o 
  -1   8  12        6.82       17.06     19.67 o 
   0   8  12      344.96      421.57     24.16 o 
   1   8  12       12.13        2.48     24.19 o 
   2   8  12        4.75        9.81     19.61 o 
   3   8  12        9.89       14.61     16.75 o 
   4   8  12      534.18      490.89     37.23 o 
   5   8  12        8.29       14.60     16.96 o 
   6   8  12        0.24        8.45     22.97 o 
   7   8  12       18.94       17.92     23.37 o 
   8   8  12       29.32       -0.79     20.99 o 
   9   8  12        3.16       28.41     24.19 o 
  -8   9  12        8.28       10.86     19.80 o 
  -7   9  12        6.23       51.48     19.41 o 
  -6   9  12       22.90       22.71     19.74 o 
  -5   9  12      132.37      155.21     19.41 o 
  -4   9  12        6.20       16.60     19.41 o 
  -3   9  12        2.13       -6.14     18.81 o 
  -2   9  12       23.89       35.51     19.77 o 
  -1   9  12      143.73      148.87     20.26 o 
   0   9  12        6.80        9.54     23.17 o 
   1   9  12      366.43      437.34     22.97 o 
   2   9  12        1.32        7.36     22.41 o 
   3   9  12       22.57       32.45     22.92 o 
   4   9  12       38.04       38.94     19.72 o 
   5   9  12      243.22      227.00     17.26 o 
   6   9  12       14.87       26.73     17.08 o 
   7   9  12       55.99       53.11     16.32 o 
   8   9  12       48.18       46.80     14.82 o 
   9   9  12       12.26       29.02     17.68 o 
  -7  10  12        0.09        1.78     19.93 o 
  -6  10  12       40.08       43.50     19.93 o 
  -5  10  12       34.83       46.73     19.31 o 
  -4  10  12       56.78       36.53     19.27 o 
  -3  10  12        0.00       -1.65     19.14 o 
  -2  10  12      143.21      175.34     20.33 o 
  -1  10  12       18.55       30.99     20.36 o 
   0  10  12       30.27       52.14     20.63 o 
   1  10  12        1.65       16.15     13.99 o 
   2  10  12      675.81      818.21     18.64 o 
   3  10  12        1.85        2.05     16.19 o 
   4  10  12       45.27       41.72     15.50 o 
   5  10  12       56.56       66.50     13.65 o 
   6  10  12       16.22       34.32     14.16 o 
   7  10  12        6.35        2.66     13.98 o 
   8  10  12       68.91       94.08     15.98 o 
  -7  11  12       55.40       57.62     20.20 o 
  -6  11  12        3.29       -4.79     19.77 o 
  -5  11  12       88.85      109.44     19.64 o 
  -4  11  12       33.85       22.90     19.77 o 
  -3  11  12       23.66      -14.42     19.67 o 
  -2  11  12        1.66       28.61     20.10 o 
  -1  11  12      137.84      159.98     14.02 o 
   0  11  12       26.37       34.73     15.05 o 
   1  11  12        0.25       10.31     18.63 o 
   2  11  12       33.93       40.56     22.31 o 
   3  11  12      263.99      302.76     38.75 o 
   4  11  12        0.86        5.08     14.07 o 
   5  11  12       64.76       91.33     16.35 o 
   6  11  12       33.67       36.88     14.12 o 
   7  11  12        0.10       14.53     14.99 o 
  -6  12  12       62.84       27.42     17.36 o 
  -5  12  12       10.63       27.82     20.13 o 
  -4  12  12      158.30      183.95     20.56 o 
  -3  12  12       26.99       52.52     20.87 o 
  -2  12  12        6.77       -5.14     17.28 o 
  -1  12  12        0.94       -8.47     14.08 o 
   0  12  12      237.99      286.45     19.59 o 
   1  12  12        2.88       15.25     19.17 o 
   2  12  12       67.18       80.72     19.83 o 
   3  12  12       20.88        7.53     17.49 o 
   4  12  12      101.96      134.59     25.59 o 
   5  12  12        0.34        3.84     14.81 o 
   6  12  12       46.73       43.13     15.77 o 
  -4  13  12        4.77       13.05     14.97 o 
  -3  13  12      251.47      257.40     16.45 o 
  -2  13  12        4.09       39.95     13.93 o 
  -1  13  12       35.20       42.63     14.34 o 
   0  13  12        7.42       20.73     19.37 o 
   1  13  12      240.22      264.05     20.40 o 
   2  13  12        6.45        8.81     16.63 o 
   3  13  12       15.15       21.25     15.27 o 
   4  13  12       17.95       30.06     15.63 o 
   5  13  12        4.95        9.29     14.11 o 
  -2  14  12       63.65       75.51     14.60 o 
  -1  14  12        1.90       15.02     19.60 o 
   0  14  12        5.75       28.22     20.20 o 
   1  14  12        4.56        8.84     20.10 o 
   2  14  12       24.32       35.98     16.03 o 
   3  14  12        0.32       13.75     17.34 o 
  -2  -2  13       13.51       12.96     16.72 o 
  -1  -2  13       12.00       12.33     22.90 o 
   0  -2  13       25.26       19.71     16.16 o 
   1  -2  13       14.69       11.72     16.47 o 
   2  -2  13      187.00      204.78     16.85 o 
  -4  -1  13       10.59        5.09     16.82 o 
  -3  -1  13       18.34       17.80     16.40 o 
  -2  -1  13       11.31       24.97     17.05 o 
  -1  -1  13      199.48      199.93     16.45 o 
   0  -1  13        8.93       -1.69     28.08 o 
   1  -1  13        4.74      -15.35     16.70 o 
   2  -1  13       16.15       20.57     15.85 o 
   3  -1  13      377.43      320.67     17.12 o 
   4  -1  13        3.92       -7.09     15.71 o 
   5  -1  13        0.23        0.63     56.47 o 
  -5   0  13       23.03       20.82     26.37 o 
  -4   0  13       48.66       62.49     17.18 o 
  -3   0  13        5.87        8.40     17.19 o 
  -2   0  13        8.32       22.67     16.69 o 
  -1   0  13       20.67       18.92     15.45 o 
   0   0  13      410.61      427.19     29.36 o 
   1   0  13       26.43       19.22     17.34 o 
   2   0  13        9.91       23.32     15.58 o 
   3   0  13       32.99       58.11     15.58 o 
   4   0  13      323.97      304.52     21.64 o 
   5   0  13        6.19       15.47     15.93 o 
   6   0  13       10.94        9.36     16.38 o 
  -6   1  13       15.20       12.57     27.69 o 
  -5   1  13      152.45      156.73     27.95 o 
  -4   1  13       17.73       19.05     16.89 o 
  -3   1  13      104.51       94.57     17.72 o 
  -2   1  13        8.50       11.21     16.26 o 
  -1   1  13        0.59        9.93     17.32 o 
   0   1  13       10.33       22.26     21.86 o 
   1   1  13      335.30      344.93     16.67 o 
   2   1  13        9.44       14.24     13.94 o 
   3   1  13        3.24       14.28     13.93 o 
   4   1  13       20.40       14.98     15.11 o 
   5   1  13       40.89       36.36     15.63 o 
   6   1  13        1.32       13.21     15.50 o 
   7   1  13       63.83       81.82     16.52 o 
  -7   2  13       13.81       22.72     15.97 o 
  -6   2  13        4.48        0.30     25.07 o 
  -5   2  13       27.51       51.68     30.03 o 
  -4   2  13       26.97        8.74     18.29 o 
  -3   2  13       26.08       12.43     23.51 o 
  -2   2  13      291.65      297.44     21.34 o 
  -1   2  13        3.73       22.53     12.69 o 
   0   2  13       94.97      119.33     13.40 o 
   1   2  13       19.76       24.81     13.49 o 
   2   2  13      398.64      360.76     15.03 o 
   3   2  13        5.39        2.36     14.04 o 
   4   2  13       75.96       92.79     16.12 o 
   5   2  13       17.31       23.06     16.06 o 
   6   2  13        0.02       22.88     18.15 o 
   7   2  13        1.49       25.17     15.60 o 
  -7   3  13       65.22       46.46     12.56 o 
  -6   3  13        5.80       24.77     15.65 o 
  -5   3  13       96.71      118.30     15.77 o 
  -4   3  13       10.11       12.79     17.14 o 
  -3   3  13       93.94       96.29     18.14 o 
  -2   3  13       14.84        1.66     13.92 o 
  -1   3  13      107.15      103.17     13.26 o 
   0   3  13        0.30       12.49     14.00 o 
   1   3  13       62.45       61.94     13.37 o 
   2   3  13       23.22       11.29     13.93 o 
   3   3  13      388.61      376.38     32.66 o 
   4   3  13       11.08        8.69     16.76 o 
   5   3  13      210.16      227.12     19.74 o 
   6   3  13       39.52       42.31     30.00 o 
   7   3  13       39.86       69.66     16.32 o 
   8   3  13        4.63       13.61     15.77 o 
  -8   4  13        0.80        7.35     16.58 o 
  -7   4  13        9.95       28.56     14.41 o 
  -6   4  13       80.25       81.17     14.43 o 
  -5   4  13       26.37       39.56     16.57 o 
  -4   4  13       56.53       92.73     16.03 o 
  -3   4  13       40.74       36.26     16.05 o 
  -2   4  13        2.67       17.94     14.89 o 
  -1   4  13       13.52        4.03     14.14 o 
   0   4  13      194.50      206.70     14.83 o 
   1   4  13        0.45       15.25     14.62 o 
   2   4  13        5.44       18.67     14.35 o 
   3   4  13       61.01       63.27     14.95 o 
   4   4  13      212.73      160.91     17.33 o 
   5   4  13        0.49       11.57     25.46 o 
   6   4  13      417.00      394.19     22.64 o 
   7   4  13        1.74        1.55     15.44 o 
   8   4  13       55.75       85.77     15.97 o 
  -8   5  13        2.09        3.14     15.11 o 
  -7   5  13        1.90       21.13     15.41 o 
  -6   5  13       13.14       26.27     15.80 o 
  -5   5  13       66.40       55.26     15.92 o 
  -4   5  13       29.71       38.74     16.36 o 
  -3   5  13      514.03      481.92     19.36 o 
  -2   5  13       17.92       27.65     19.09 o 
  -1   5  13      187.59      166.49     15.59 o 
   0   5  13       24.36       22.84     15.83 o 
   1   5  13      657.81      613.84     59.54 o 
   2   5  13        2.51       -1.78     15.25 o 
   3   5  13      118.26      133.34     19.41 o 
   4   5  13       58.87       55.28     16.39 o 
   5   5  13       10.11       23.94     16.72 o 
   6   5  13       15.75       16.10     14.89 o 
   7   5  13      340.31      322.00     16.81 o 
   8   5  13        0.57       -4.65     22.90 o 
  -8   6  13       11.36       39.58     16.51 o 
  -7   6  13        0.19       29.57     15.84 o 
  -6   6  13       26.43       50.53     15.81 o 
  -5   6  13       28.19       -7.16     19.11 o 
  -4   6  13       45.74       97.36     19.17 o 
  -3   6  13       64.40       32.71     19.27 o 
  -2   6  13      802.21      839.24     24.49 o 
  -1   6  13        7.34      -17.82     21.98 o 
   0   6  13        0.21        1.19     22.24 o 
   1   6  13       35.09       39.92     19.41 o 
   2   6  13      262.20      261.25     31.81 o 
   3   6  13        0.57        3.58     20.65 o 
   4   6  13       89.61      111.94     28.58 o 
   5   6  13       11.33        9.44     25.21 o 
   6   6  13       98.29       84.22     22.61 o 
   7   6  13        2.04        4.92     26.14 o 
   8   6  13      311.60      282.53     24.32 o 
  -8   7  13       12.00      -20.69     20.69 o 
  -7   7  13        6.33       25.91     19.60 o 
  -6   7  13       22.18       30.46     19.47 o 
  -5   7  13      333.43      283.46     20.03 o 
  -4   7  13       67.79       78.61     19.37 o 
  -3   7  13       63.58       71.12     18.48 o 
  -2   7  13       54.97       98.35     22.64 o 
  -1   7  13      168.14      169.47     20.40 o 
   0   7  13        0.99       15.02     20.03 o 
   1   7  13        0.11       35.74     26.10 o 
   2   7  13       38.02       71.31     22.02 o 
   3   7  13        5.75        8.30     21.68 o 
   4   7  13        0.75       19.24     28.12 o 
   5   7  13      224.57      241.34     29.50 o 
   6   7  13       18.19       16.34     25.31 o 
   7   7  13        2.38       17.89     24.75 o 
   8   7  13       11.76       15.08     21.98 o 
  -7   8  13       10.48       15.84     19.97 o 
  -6   8  13       15.57        4.62     19.41 o 
  -5   8  13       13.58       18.75     19.31 o 
  -4   8  13      237.07      244.81     20.03 o 
  -3   8  13        1.18       -0.83     19.27 o 
  -2   8  13        0.72       -4.46     19.01 o 
  -1   8  13       13.16       17.76     19.41 o 
   0   8  13       74.35       73.23     23.27 o 
   1   8  13        1.86      -20.76     23.76 o 
   2   8  13      109.02      146.33     25.25 o 
   3   8  13       66.47       71.02     18.10 o 
   4   8  13        0.40        0.09     19.32 o 
   5   8  13        4.77       -2.57     24.65 o 
   6   8  13      237.69      252.60     28.38 o 
   7   8  13        0.22        7.36     21.25 o 
   8   8  13        7.31       25.48     21.88 o 
  -7   9  13       31.05       33.76     19.67 o 
  -6   9  13        8.48        5.31     19.77 o 
  -5   9  13        3.15       33.46     19.50 o 
  -4   9  13       16.89       -1.16     19.50 o 
  -3   9  13       72.82      122.83     19.44 o 
  -2   9  13        1.14      -16.01     19.67 o 
  -1   9  13       76.87      116.99     23.17 o 
   0   9  13       36.70       56.20     20.40 o 
   1   9  13       53.72       72.51     24.45 o 
   2   9  13        6.53       41.02     25.31 o 
   3   9  13      366.16      342.55     28.51 o 
   4   9  13       24.05       43.12     21.61 o 
   5   9  13       32.43       55.95     18.64 o 
   6   9  13        2.06      -12.29     16.66 o 
   7   9  13      101.70      106.24     23.68 o 
   8   9  13        4.72        3.55     16.14 o 
  -6  10  13       51.10       74.72     19.70 o 
  -5  10  13        5.87       30.26     19.47 o 
  -4  10  13        6.62        3.63     19.77 o 
  -3  10  13       10.09       19.87     19.27 o 
  -2  10  13      185.41      196.99     20.49 o 
  -1  10  13       12.25       13.73     20.13 o 
   0  10  13      106.94      119.83     20.96 o 
   1  10  13       58.91       59.07     25.02 o 
   2  10  13       15.73       28.25     22.80 o 
   3  10  13        2.13        0.83     31.66 o 
   4  10  13      336.04      317.63     30.15 o 
   5  10  13        3.02       17.71     19.61 o 
   6  10  13       12.96        8.77     17.20 o 
   7  10  13        3.61        7.62     17.38 o 
  -6  11  13       12.64       -7.49     16.27 o 
  -5  11  13      210.00      221.91     20.53 o 
  -4  11  13       10.76      -11.42     19.93 o 
  -3  11  13        0.01       -8.25     20.30 o 
  -2  11  13        7.82      -18.28     20.07 o 
  -1  11  13       90.37       96.43     20.99 o 
   0  11  13        0.56       -1.16     21.22 o 
   1  11  13       88.58      105.31     22.24 o 
   2  11  13        7.88       36.24     22.14 o 
   3  11  13       12.34       14.51     19.12 o 
   4  11  13        2.99        7.36     16.80 o 
   5  11  13      239.64      234.02     17.08 o 
   6  11  13        1.07        9.31     15.58 o 
  -4  12  13       80.20       77.42     20.69 o 
  -3  12  13        0.41      -16.50     20.20 o 
  -2  12  13        2.20       38.32     20.30 o 
  -1  12  13       20.52       16.50     13.96 o 
   0  12  13       29.93       39.22     15.36 o 
   1  12  13        7.53        5.51     14.42 o 
   2  12  13      175.57      207.55     23.00 o 
   3  12  13        7.05       11.84     17.62 o 
   4  12  13       21.64       17.87     16.30 o 
   5  12  13        6.94       19.80     15.36 o 
  -3  13  13      137.60      145.87     20.99 o 
  -2  13  13        0.35       24.56     14.18 o 
  -1  13  13       15.32       44.02     14.25 o 
   0  13  13        3.68       24.39     33.12 o 
   1  13  13       58.01       93.33     19.90 o 
   2  13  13        0.01        8.28     19.83 o 
   3  13  13      109.11       95.55     19.77 o 
   4  13  13        0.28        4.60     18.60 o 
  -2   0  14        9.11        8.11     18.17 o 
  -1   0  14       18.19       13.95     16.70 o 
   0   0  14      144.81      137.61     18.75 o 
   1   0  14        9.92       22.55     15.79 o 
   2   0  14       52.40       84.72     17.13 o 
   3   0  14        2.66       28.99     14.67 o 
  -4   1  14       24.91       29.30     20.64 o 
  -3   1  14       77.49       70.58     24.83 o 
  -2   1  14        5.72       16.84     17.69 o 
  -1   1  14        9.76       18.60     17.49 o 
   0   1  14       30.97       41.19     16.41 o 
   1   1  14       61.87       64.33     13.29 o 
   2   1  14       20.74       34.71     14.55 o 
   3   1  14      162.71      193.74     15.73 o 
   4   1  14        0.89       13.03     14.83 o 
  -5   2  14        1.87       -3.82     16.26 o 
  -4   2  14       19.90        3.06     16.03 o 
  -3   2  14       21.38       25.05     14.10 o 
  -2   2  14       91.31       89.38     13.30 o 
  -1   2  14        6.64       21.42     13.44 o 
   0   2  14       71.18      112.59     13.62 o 
   1   2  14       10.55       15.27     14.07 o 
   2   2  14        2.73       19.20     14.58 o 
   3   2  14       11.29       16.61     14.31 o 
   4   2  14      319.01      284.16     16.27 o 
   5   2  14        1.89        7.27     28.28 o 
  -6   3  14       13.98       31.37     16.63 o 
  -5   3  14       65.57       81.12     16.70 o 
  -4   3  14       13.39        7.52     15.79 o 
  -3   3  14       11.95       29.56     13.33 o 
  -2   3  14       26.37       24.78     13.37 o 
  -1   3  14       47.86       60.92     14.19 o 
   0   3  14        5.15       20.79     13.73 o 
   1   3  14      139.88      172.96     15.41 o 
   2   3  14       14.30       19.25     14.52 o 
   3   3  14        7.50       33.56     15.26 o 
   4   3  14        7.36        5.40     15.87 o 
   5   3  14      266.64      267.57     18.34 o 
   6   3  14        0.44       -6.46     15.58 o 
  -6   4  14        4.27       24.53     18.26 o 
  -5   4  14        6.62        0.61     16.57 o 
  -4   4  14      102.14       96.79     16.98 o 
  -3   4  14       10.73       11.89     16.13 o 
  -2   4  14      151.51      153.48     15.48 o 
  -1   4  14       11.27       11.97     14.74 o 
   0   4  14       89.44      101.92     14.75 o 
   1   4  14        1.42        6.98     14.12 o 
   2   4  14      389.28      401.72     26.27 o 
   3   4  14       21.64       33.74     15.57 o 
   4   4  14       18.26        0.65     17.11 o 
   5   4  14       54.16       35.67     17.38 o 
   6   4  14      118.13       94.15     19.21 o 
   7   4  14        0.20       -1.87     16.85 o 
  -6   5  14        6.89        0.97     16.31 o 
  -5   5  14        5.90       15.45     16.86 o 
  -4   5  14       17.15       34.29     19.41 o 
  -3   5  14       38.88       50.00     18.05 o 
  -2   5  14       17.85       19.46     17.19 o 
  -1   5  14      200.42      244.51     35.70 o 
   0   5  14       16.20       14.03     14.58 o 
   1   5  14       14.96       38.45     15.64 o 
   2   5  14       18.73       12.69     15.47 o 
   3   5  14      593.22      562.95     58.97 o 
   4   5  14        4.53       19.13     17.80 o 
   5   5  14       16.62       16.81     17.25 o 
   6   5  14        9.16       25.65     17.28 o 
   7   5  14        0.19       16.22     17.86 o 
  -6   6  14       45.35       52.28     19.67 o 
  -5   6  14        7.81       21.25     19.11 o 
  -4   6  14       37.36       49.34     19.57 o 
  -3   6  14       42.90       35.08     22.44 o 
  -2   6  14      179.71      149.73     22.47 o 
  -1   6  14       25.50       19.04     22.21 o 
   0   6  14       64.23       66.57     22.94 o 
   1   6  14        3.80       26.29     20.64 o 
   2   6  14        0.52       23.92     21.83 o 
   3   6  14       19.43       41.87     23.03 o 
   4   6  14      244.42      250.32     29.93 o 
   5   6  14        0.10       15.35     29.04 o 
   6   6  14       20.92        3.00     26.67 o 
   7   6  14       22.52       16.63     23.79 o 
  -6   7  14        7.47       -2.44     19.41 o 
  -5   7  14      191.14      172.17     19.57 o 
  -4   7  14       13.05       20.82     19.24 o 
  -3   7  14      133.86      149.99     19.74 o 
  -2   7  14       25.74        3.20     18.81 o 
  -1   7  14       11.40       -6.86     22.34 o 
   0   7  14        7.31       47.62     22.61 o 
   1   7  14      161.20      187.58     23.46 o 
   2   7  14        1.03       10.36     22.12 o 
   3   7  14        3.28        1.92     22.18 o 
   4   7  14       23.71       35.91     28.65 o 
   5   7  14      115.73       88.15     26.73 o 
   6   7  14        0.48       17.92     26.47 o 
   7   7  14       99.82      131.05     26.83 o 
  -6   8  14        2.48       11.88     19.83 o 
  -5   8  14       25.29       42.08     19.08 o 
  -4   8  14      132.98      137.26     19.77 o 
  -3   8  14       15.80        6.17     19.04 o 
  -2   8  14       66.63       73.36     19.90 o 
  -1   8  14       11.19        0.33     19.27 o 
   0   8  14       33.20       34.45     22.67 o 
   1   8  14        9.13        6.04     23.70 o 
   2   8  14      334.92      385.73     26.14 o 
   3   8  14        0.12        3.77     19.13 o 
   4   8  14       26.06       48.25     31.68 o 
   5   8  14       18.33       36.37     29.80 o 
   6   8  14       22.77      -10.96     29.44 o 
   7   8  14        0.30        8.18     26.37 o 
  -6   9  14        0.90      -17.95     20.00 o 
  -5   9  14        4.89       19.97     19.47 o 
  -4   9  14       10.54       38.41     19.50 o 
  -3   9  14       21.65       37.13     19.74 o 
  -2   9  14        9.50        5.94     19.64 o 
  -1   9  14      187.98      215.34     23.53 o 
   0   9  14       11.49       26.24     20.16 o 
   1   9  14       11.56       -1.91     23.89 o 
   2   9  14       20.13       41.85     24.98 o 
   3   9  14      152.93      133.44     34.92 o 
   4   9  14        2.63        5.25     23.18 o 
   5   9  14       44.40       52.84     23.51 o 
   6   9  14       17.91       22.52     18.43 o 
  -5  10  14        2.01       -8.32     16.27 o 
  -4  10  14      112.89      126.60     20.10 o 
  -3  10  14       23.67       19.97     19.57 o 
  -2  10  14        9.04       18.71     19.64 o 
  -1  10  14       10.39       48.05     20.03 o 
   0  10  14      298.56      332.36     21.42 o 
   1  10  14        0.26        7.62     24.09 o 
   2  10  14        0.83       18.48     25.54 o 
   4  10  14       20.60       20.11     26.48 o 
   5  10  14        3.22        4.36     21.73 o 
   6  10  14       38.46       33.29     20.10 o 
  -4  11  14        2.85       -1.68     19.90 o 
  -3  11  14       78.13       80.16     20.66 o 
  -2  11  14        9.98      -14.06     20.33 o 
  -1  11  14        0.11       25.91     23.53 o 
   0  11  14       27.21       29.14     21.19 o 
   1  11  14       51.62       47.72     21.81 o 
   4  11  14       17.07       33.16     28.48 o 
   5  11  14       30.19       34.35     23.15 o 
  -3  12  14        3.76       -4.72     20.73 o 
  -2  12  14       34.71       22.87     20.43 o 
  -1  12  14        0.01        4.72     21.09 o 
   0  12  14       25.95       20.26     21.52 o 
   1  12  14        7.65       21.68     22.24 o 
   4  12  14      135.29      113.68     33.20 o 
  -2   2  15        2.75       21.47     18.93 o 
  -1   2  15       13.85       20.79     14.39 o 
   0   2  15      221.84      214.58     17.29 o 
   1   2  15       15.27       21.19     14.16 o 
   2   2  15       15.31       38.44     14.65 o 
  -3   3  15      166.50      165.82     14.75 o 
  -2   3  15        7.75       12.16     13.66 o 
  -1   3  15        1.51       19.34     14.67 o 
   0   3  15       12.54        7.61     14.43 o 
   1   3  15      115.51      112.08     14.67 o 
   2   3  15        4.68       19.62     14.99 o 
   3   3  15       18.80       35.86     15.75 o 
   4   3  15        9.99       -1.04     16.33 o 
  -4   4  15        2.05      -10.51     18.77 o 
  -3   4  15       19.81       26.13     18.14 o 
  -2   4  15      115.40      137.23     23.98 o 
  -1   4  15        3.30       -3.72     15.51 o 
   0   4  15        0.49       14.30     14.85 o 
   1   4  15       17.45       21.66     15.40 o 
   2   4  15       39.93       35.86     15.04 o 
   3   4  15        4.22       -8.92     15.66 o 
   4   4  15      147.37      145.46     17.91 o 
   5   4  15        1.21      -17.95     28.05 o 
  -4   5  15        1.37        6.44     20.16 o 
  -3   5  15        1.89        4.42     20.07 o 
  -2   5  15       29.18       40.65     17.66 o 
  -1   5  15      199.52      188.52     26.29 o 
   0   5  15        0.56        9.82     16.00 o 
   1   5  15        1.72       15.16     15.91 o 
   2   5  15       17.19       15.23     16.28 o 
   3   5  15       55.07       48.94     17.08 o 
   4   5  15       19.98       20.63     18.21 o 
   5   5  15      234.98      214.22     18.51 o 
  -4   6  15       71.46       97.16     20.00 o 
  -3   6  15        7.94        3.56     19.41 o 
  -2   6  15       37.10       21.15     19.77 o 
  -1   6  15       31.44       37.06     20.07 o 
   0   6  15       72.94       77.03     22.67 o 
   1   6  15        0.51       17.76     20.01 o 
   2   6  15       48.08       56.30     20.28 o 
   3   6  15       11.63       14.28     24.32 o 
   4   6  15        0.27       14.82     29.57 o 
   5   6  15        5.57       13.93     30.99 o 
  -5   7  15       11.73        8.91     19.83 o 
  -4   7  15       25.82        9.97     19.17 o 
  -3   7  15       96.84      108.84     19.97 o 
  -2   7  15       16.07       24.06     22.34 o 
  -1   7  15       85.23      121.35     23.07 o 
   0   7  15       14.84       55.15     22.51 o 
   1   7  15       53.53       53.07     23.56 o 
   2   7  15        1.59        3.58     22.56 o 
   3   7  15      187.26      254.07     44.78 o 
   4   7  15       18.22       20.69     30.10 o 
   5   7  15        2.08       20.69     30.43 o 
  -4   8  15       33.78       26.63     19.41 o 
  -3   8  15       15.99       -8.51     19.44 o 
  -2   8  15       62.50       83.36     22.80 o 
  -1   8  15        1.48       24.26     19.83 o 
   0   8  15       37.06       50.63     22.97 o 
   1   8  15        9.04       -5.12     23.70 o 
   2   8  15        3.27        4.36     27.03 o 
   3   8  15        2.06       -3.05     21.02 o 
   4   8  15      200.63      190.36     33.76 o 
   5   8  15        9.01        5.35     33.23 o 
  -4   9  15       15.31       21.95     19.24 o 
  -3   9  15       44.64       16.20     20.36 o 
  -2   9  15       22.80       52.70     19.77 o 
  -1   9  15       33.81       70.43     20.03 o 
   0   9  15        3.05       28.84     23.30 o 
   1   9  15       65.23       99.34     24.62 o 
   2   9  15        3.98       20.13     27.49 o 
   4   9  15       10.89       14.58     26.25 o 
   5   9  15       94.80       85.27     22.31 o 
  -3  10  15       12.89       36.47     20.03 o 
  -2  10  15       30.62       27.66     22.64 o 
  -1  10  15       16.16       14.19     20.16 o 
   0  10  15        4.48       -0.43     23.17 o 
   1  10  15        3.33       -4.52     24.09 o 
   2  10  15       69.42       82.24     25.41 o 
   4  10  15        9.19        2.67     33.01 o 
  -2  11  15        1.91       -9.14     20.30 o 
  -1  11  15       17.32       64.62     21.32 o 
   0  11  15        1.38       26.20     21.12 o 
   1  11  15        7.59       11.12     21.55 o 
   0   5  16        9.64       13.74     22.20 o 
   1   5  16      116.87       93.64     21.38 o 
  -1   6  16       10.66      -10.96     22.90 o 
   0   6  16        7.04       13.56     23.23 o 
   1   6  16       11.95       26.12     21.96 o 
   2   6  16       45.92       48.97     22.63 o 
  -1   7  16      155.10      165.41     20.69 o 
   0   7  16        3.36        2.71     23.37 o 
   1   7  16        4.98       -2.64     26.63 o 
   2   7  16       14.63        9.03     25.90 o 
  -1   8  16       21.06       44.06     19.77 o 
   0   8  16      144.69      169.37     23.89 o 
   1   8  16        0.95      -21.88     26.76 o 
   2   8  16       11.75       33.46     27.89 o 
   0   9  16       13.59       17.43     23.79 o 
   1   9  16       15.46       28.41     26.53 o 
                                                 
